# Supplementary material for: Risk factors for postoperative delirium in patients undergoing microvascular decompression
Source: PLoS One. 2019 Apr 18;14(4):e0215374. doi: 10.1371/journal.pone.0215374 (PMC6472749; doi:10.1371/journal.pone.0215374)
Supplement: S1 Table — The electronic medical records of patients undergoing microvascular decompression. (XLSX) [file pone.0215374.s001.xlsx]

## Sheet: final_General_data
number_id	pcnd	observed_time	delirium	duration_delirium	gender	age	age＞65	bmi	smoking	alcoholuse	Cardiac_disease	hypertension	diabetes_mellitus	cerebrovascular_disease	operation_time	blood_loss	icu_stay_day	temperature≥38	sleep_disturbance	Mt_Fuji_sign	hgb	wbc	na	k	bun	crea	preoperative_dose_of_cbz	duration_of_cbz_years	cbz_serumlevel_before	cbz_serumlevel_after	cbz_therapy	offendingvessels	offendingvesselsg
1	1	2	0		0	69	1	25.6	1	1	0	0	1	0	187	318	5	0	0	0	98	10.6	140.7	3.24	4.5	76.3	500	5.5	6.28	1.49	1	SCA	9
2	1	3	1	2	1	57	0	28.3	0	1	1	1	0	1	140	369	2	0	0	0	100	11	140.4	3.71	3.7	81.1	650	6.2	5.58	1.2	1	SCA	9
3	1	2	0		0	42	0	24.6	0	0	0	0	0	1	137	302	3	1	0	0	105	11.4	139.1	4.13	4.1	76.3	550	4.3	5.4	1.19	0	SCA	9
4	1	3	1	3	1	39	0	22.1	1	1	0	0	1	0	145	287	1	1	0	0	103	8	140.1	3.86	4.5	78.9	700	5.11	4.99	1.3	1	SCA	9
5	1	3	0		0	54	0	23.8	1	0	0	0	0	1	118	270	3	0	1	1	96	7.2	134.5	3.19	3.5	75.6	550	3.96	3.03	1.01	1	SCA	9
6	1	3	0		0	76	1	26.1	0	1	0	0	0	0	206	380	4	0	0	0	97	14.4	136.2	3.24	4.5	84	600	5.56	6.83	1.27	1	SCA	9
7	1	3	1	3	1	70	1	27.2	0	0	0	1	1	1	190	276	3	0	0	1	93	11	139.4	3.23	3.8	78.6	700	7.31	4.19	1.07	1	AICA	1
8	1	3	0		0	61	0	19.9	1	1	0	0	0	0	145	299	3	0	0	0	108	8.5	140.4	4.09	3.8	77.8	650	4.45	4.215	1.67	1	SCA	9
9	1	3	0		0	50	0	18.4	0	1	0	0	0	0	167	278	2	0	0	1	107	8.9	136.2	4.05	4	79.3	650	5	5.243	1.8	1	SCA	9
10	1	2	1	3	1	60	0	23.1	0	0	0	0	1	1	178	268	2	0	0	0	103	9	136.4	4.43	3.9	80.4	700	5.77	8.39	1.67	1	PV	8
11	1	3	0		0	47	0	23.9	0	0	0	0	0	0	118	301	2	0	0	0	99	8.9	140	4.29	5	75.8	500	3.98	5.13	1.49	1	SCA	9
12	1	3	0		0	59	0	26.7	0	0	0	0	0	0	138	319	3	0	0	1	104	5.9	135.7	3.61	2.3	83.6	550	5.6	6.39	1.18	1	SCA	9
13	1	2	0		0	50	0	20.6	1	1	0	0	0	1	113	278	2	1	0	0	96	11.1	137.7	3.32	6.7	79.7	650	5.9	6.14	1.25	1	SCA	9
14	1	2	1	2	1	49	0	19.6	1	0	0	0	1	0	123	311	1	0	0	0	99	10	137.6	3.99	3.8	79.8	750	6.7	5.19	1.37	1	SCA	9
15	1	3	1	2	1	85	1	25.3	0	0	1	1	1	0	156	287	5	0	0	0	94	12	135.6	3.78	4.2	81.3	800	5.16	6.94	1.36	1	SCA	9
16	1	2	0		0	77	1	27.3	1	0	0	0	0	1	170	300	5	0	0	0	101	12.3	136.2	3.98	4.6	78.4	650	4.03	5.325	1.72	1	SCA	9
17	1	2	0		0	51	0	26.5	0	1	0	0	0	0	159	287	2	0	1	0	107	9.9	137.3	3.45	4.2	83.4	500	5.49	6.26	1.37	1	SCA	9
18	1	3	1	3	1	59	0	25.6	1	0	0	0	1	0	153	240	3	0	0	1	105	14	134.3	3.98	4.1	83.1	800	6.78	7.77	1.56	1	SCA	9
19	1	2	0		0	54	0	22.6	1	1	0	0	0	1	150	337	3	0	0	0	107	9.7	139.3	3.79	3.8	81.3	500	3.98	5.34	1.78	0	SCA	9
20	1	3	0		0	64	0	21.3	0	0	0	0	0	0	147	285	4	1	0	0	104	8.3	136.5	3.69	3.6	80.9	550	4.11	4.42	1.647	1	SCA	9
21	1	2	1	3	1	78	1	24.5	0	0	0	0	0	0	167	318	4	0	0	0	102	13	133.5	3.69	3.7	79.3	750	5.69	5.96	1.2	1	SCA	9
22	1	2	0		0	74	1	26.3	0	0	0	0	0	1	156	306	4	0	0	0	98	12.3	140.9	4.03	4.7	78.4	650	4.28	3.68	1.47	1	SCA	9
23	1	3	1	3	1	44	0	27.3	0	0	0	1	1	0	146	290	1	0	0	0	100	12	139.1	3.59	4	83.3	750	7.31	4.26	1.332	1	SCA	9
24	1	2	0		0	34	0	29.6	0	1	0	0	0	1	167	345	2	0	0	1	104	10.3	140.2	3.71	4.1	77.4	550	4.58	3.545	1.18	1	SCA	9
25	1	2	0		0	32	0	23.6	0	0	0	0	0	0	166	367	1	0	0	0	101	11.3	134.7	3.64	3.8	76.8	500	5.36	3.4357	1.3	1	SCA	9
26	1	3	0		0	47	0	31.6	0	1	0	0	0	0	177	378	1	1	1	0	98	10.5	137.6	3.41	3.6	79.2	650	4.91	6.536	1.73	1	SCA	9
27	1	2	1	3	1	43	0	25.3	0	0	0	0	1	1	128	318	1	0	0	0	101	8	134.3	4.03	4.4	82.5	750	6.89	5.56	1.66	1	SCA	9
28	1	2	1	2	1	54	0	26.7	1	1	1	1	0	0	169	338	2	0	0	0	106	11	136.9	4.38	3.8	81	700	6.93	5.6	1.46	1	SCA	9
29	1	3	0		0	67	1	28.6	1	0	0	0	0	0	159	313	4	0	0	1	100	8.5	135.3	3.89	3.5	83.7	650	5.05	4.35	1.37	1	SCA	9
30	1	2	0		0	66	1	26.3	0	1	0	0	0	0	140	323	3	0	0	0	97	9.1	138.4	3.73	4.5	82	500	5.48	5.2346	1.78	1	SCA	9
31	1	2	1	3	1	64	0	32.5	0	1	1	1	0	0	142	356	3	0	0	0	104	9	137.7	4.44	3.7	84.4	800	6.12	6.34	1.59	1	SCA	9
32	1	2	0		0	59	0	26.5	0	0	0	0	0	1	151	370	3	0	0	0	105	12.8	138.9	3.33	4.1	83.6	500	4.67	5.32	1.51	1	SCA	9
33	1	2	1	3	1	34	0	25.3	1	1	0	0	0	0	163	359	1	0	0	1	95	10	139	4.09	3.8	85.6	750	6.31	6.89	1.48	1	SCA	9
34	1	3	0		0	71	1	24.6	1	1	0	0	0	0	144	353	4	1	0	0	108	11.8	137.4	3.28	4.7	77.3	550	3.99	4.35	1.28	1	SCA	9
35	1	3	0		0	70	1	22.7	0	0	0	0	0	0	143	350	4	0	0	0	96	10.3	136	3.49	3.9	78.1	650	4	3.33	1.33	1	SCA	9
36	1	2	1	1	1	75	1	23.8	0	1	0	0	1	1	162	287	4	0	0	0	94	8	136.6	4	3.9	78.6	650	6.57	5.76	1.5	1	SCA	9
37	1	3	0		0	66	1	26.3	0	0	0	0	0	0	140	367	3	0	0	0	96	13.3	140.2	3.55	3.7	79.8	550	5	4.56	1.12	1	SCA	9
38	1	2	1	2	1	50	0	27.6	1	0	0	1	0	0	160	286	2	0	0	0	98	14	135.6	3.44	4.4	84	750	5.24	5.07	1.34	1	SCA	9
39	1	2	0		0	61	0	26.3	0	1	0	0	0	1	164	346	4	0	0	0	97	13.8	139.7	3.24	4.1	76.3	500	4.72	6.28	1.49	1	SCA	9
40	1	2	0		0	63	0	25.4	0	1	0	0	0	0	129	367	4	0	0	1	99	14.4	140.8	3.71	4.1	75.6	550	4.66	5.58	1.2	0	SCA	9
41	1	2	0		0	67	1	27.6	0	0	0	0	0	1	138	366	4	1	1	0	104	12.6	137.3	4.13	4.4	76.3	650	5.47	5.4	1.19	1	SCA	9
42	1	3	1	2	1	79	1	23.6	1	0	0	0	0	0	155	277	5	1	0	1	109	11	133.9	3.64	4.5	85.1	800	5.46	6.5	1.28	1	SCA	9
43	1	2	0		0	81	1	20.6	0	1	0	0	0	0	169	328	5	0	0	0	98	10.9	138.8	3.86	3.9	81.6	650	5.53	4.99	1.3	0	SCA	9
44	1	2	0		0	74	1	22.3	1	1	0	0	0	0	147	369	5	0	0	0	97	11.1	139.8	3.19	4.6	79.8	550	4.96	3.03	1.01	1	SCA	9
45	1	3	0		0	76	1	21.8	1	0	0	0	0	0	154	359	5	0	0	1	100	10.9	137	3.28	3.8	79.1	600	4.14	5.39	1.2	1	SCA	9
46	1	2	1	3	1	55	0	20.3	0	1	0	0	0	1	141	287	3	0	1	0	108	9	136.7	3.75	4.2	83.3	700	5.8	4.97	1.25	1	SCA	9
47	1	2	0		0	69	1	24.5	1	0	0	0	0	1	165	342	4	0	0	0	103	9.3	136	3.37	4.5	77.1	650	4.92	3.03	1.4	1	SCA	9
48	1	3	0		0	71	1	24.9	1	0	0	0	0	0	152	351	4	0	0	0	96	8.5	134.7	4	4.2	78.4	550	5.12	4.39	1.45	1	SCA	9
49	1	3	0		0	63	0	22.3	0	0	0	0	0	0	142	363	3	1	0	0	99	10.4	137.9	3.26	3.5	76.9	600	5.24	3.43	1.54	1	SCA	9
50	1	2	1	2	1	70	1	28.6	0	0	0	1	0	0	169	344	3	0	0	0	95	12	134.6	3.85	4.3	83.5	700	5.72	4.92	1.15	1	SCA	9
51	1	2	0		1	65	1	29.4	0	0	0	0	0	0	148	343	3	0	0	0	99	10.5	139.5	4.04	4	80.9	550	4.66	5.81	1.35	1	SCA	9
52	1	3	1	2	1	75	1	23.6	0	0	1	0	0	1	158	382	4	0	0	0	107	10	134.3	3.92	3.8	79.2	700	5.86	5.12	1.08	1	SCA	9
53	1	2	0		1	74	1	25.6	1	0	0	0	0	0	157	340	3	0	0	0	102	11.5	140.7	3.45	3.7	79.4	500	5.25	3.56	1.67	1	SCA	9
54	1	2	0		1	67	1	24.1	1	0	0	0	0	0	138	360	4	0	0	0	105	12.4	136.3	4.03	4	75.8	650	5.45	3.33	1.81	1	SCA	9
55	1	2	0		1	61	0	25.3	0	0	0	0	0	0	146	364	4	0	0	1	96	13.6	136.7	3.61	4.3	83.6	600	4.07	6.33	1.18	1	SCA	9
56	1	3	1	2	1	64	0	20.6	0	0	0	0	0	1	166	329	3	0	0	0	93	8	133.4	3.32	4.4	78.7	700	5.61	5.34	1.1	1	SCA	9
57	1	2	1	3	1	54	0	22.3	1	0	0	0	0	1	147	338	2	0	0	1	96	9	136.3	3.52	3.8	79.4	750	6.17	5.6	1.26	1	SCA	9
58	1	3	1	3	1	52	0	22.6	1	0	0	0	1	0	167	355	3	0	0	0	104	12	137.1	4.14	3.9	80.2	800	6.72	6.56	1.46	0	SCA	9
59	1	3	0		1	50	0	29.3	1	0	0	0	0	0	145	289	3	1	1	0	101	10.9	137.8	3.32	3.6	79.7	550	4.85	5.13	1.25	1	SCA	9
60	1	3	0		1	57	0	32.1	0	1	0	0	0	0	145	347	3	0	0	0	96	13.6	140	3.99	4.4	77.8	500	5.02	6.39	1.37	1	SCA	9
61	1	2	0		1	73	1	25.3	0	0	0	0	0	1	170	354	4	0	0	1	98	14.1	140.8	3.61	3.7	81.2	650	4.91	4.14	1.28	1	SCA	9
62	1	2	1	3	1	75	1	27.3	0	0	0	1	0	1	167	341	4	0	0	0	102	8	136.5	4.17	4.2	82.1	700	5.15	7.34	1.63	1	SCA	9
63	1	3	0		1	69	1	24.1	1	0	0	0	0	0	141	365	3	0	0	0	97	9.2	138	3.72	3.9	82.5	600	4.65	5.19	1.58	1	SCA	9
64	1	2	0		1	63	0	25.3	0	1	0	0	1	0	141	352	4	1	0	0	104	8.3	138.4	3.73	4.6	80.3	600	4	6.69	1.4	1	SCA	9
65	1	3	0		1	64	0	22.6	0	0	0	0	0	0	168	342	3	0	0	1	103	10.5	138.5	3.64	4.7	83.8	550	4.76	4.39	1.69	1	SCA	9
66	1	3	1	3	1	40	0	23.4	0	0	0	0	0	0	165	299	2	0	0	0	101	11	133.5	4.38	4.1	84.3	750	5.51	7.55	1.54	1	SCA	9
67	1	3	0		1	57	0	32.1	1	0	0	0	0	0	169	348	3	0	0	0	96	10.3	136.8	3.85	3.7	83.5	500	5	5.72	1.03	1	SCA	9
68	1	2	0		1	49	0	24.3	1	0	0	0	0	1	158	358	2	0	0	0	103	8.3	140.5	4.14	3.8	79.1	550	4.76	4.39	1.39	1	SCA	9
69	1	3	0		1	41	0	29.4	1	0	0	0	0	0	156	357	2	0	0	0	102	10.5	137.6	4.15	3.8	79.5	650	5.32	6.48	1.43	1	SCA	9
70	1	3	0		1	60	0	26.5	0	0	0	0	0	0	142	338	4	0	0	0	97	11.8	136.9	3.89	4.1	76.7	600	4.84	4.89	1.56	1	SCA	9
71	1	3	1	3	1	64	0	28.7	0	0	1	1	0	0	187	346	3	1	0	0	109	14	133.5	3.28	4.2	82.6	800	5.2	6.77	1.63	1	SCA	9
72	1	2	0		1	61	0	22.3	0	0	0	0	0	0	148	366	4	0	0	0	96	8.9	136.9	3.77	3.6	77.3	650	5.26	6.23	1.33	1	SCA	9
73	1	3	0		1	53	0	24.6	0	1	0	0	0	1	163	347	3	0	0	0	99	10.6	137.7	4.19	3.9	82.9	600	4.28	4.56	1.33	1	SCA	9
74	1	3	0		1	62	0	25.3	1	0	0	0	0	0	149	277	4	0	0	1	101	11.2	137.1	4.04	4.1	76.9	550	5.17	5.13	1.13	1	SCA	9
75	1	3	0		1	52	0	25.6	1	0	0	0	0	0	168	345	3	0	1	0	102	9.3	137.5	3.7	3.9	83.7	500	5.18	3.03	1.39	1	SCA	9
76	1	3	1	1	1	54	0	26.7	1	0	0	1	0	0	155	345	4	0	0	0	93	13	134.6	3.81	4.3	84.3	650	6.17	6.24	1.65	1	SCA	9
77	1	3	0		1	67	1	26.4	0	0	0	0	0	0	153	370	4	0	0	0	108	7.2	139.7	3.69	4.4	82.6	550	4.54	3.93	1.14	1	SCA	9
78	1	3	0		1	55	0	23.4	0	1	0	0	0	0	160	367	3	1	0	0	98	8.4	137.3	4.16	4.5	81.4	500	4.74	5.98	1.19	1	SCA	9
79	1	3	0		1	82	1	26.2	0	0	0	0	0	0	146	341	5	0	0	0	99	12.6	138.7	4.02	3.8	75.9	600	3.98	3.86	1.69	1	SCA	9
80	1	3	1	3	1	72	1	29.6	1	0	0	1	0	0	151	341	4	0	0	0	101	8	136.8	3.94	3.8	79.6	650	6.66	7.89	1.36	1	SCA	9
81	1	3	0		1	41	0	26.3	1	0	0	0	0	0	140	368	2	0	0	0	101	13.8	138.1	3.63	4.6	75.7	500	5.13	3.45	1.39	1	SCA	9
82	1	3	0		1	44	0	25.3	1	0	0	0	0	0	153	365	1	0	0	0	100	14.2	138.5	3.69	3.5	76.9	550	4.87	5.67	1.72	1	SCA	9
83	1	3	0		1	64	0	24.5	1	1	0	0	0	0	155	369	4	0	0	1	105	9.7	140.8	3.78	3.7	78.5	650	4.82	3.86	1.39	1	SCA	9
84	1	2	0		1	58	0	26.7	0	1	0	0	1	0	152	358	3	0	0	0	97	11.8	140.4	3.84	4.1	77.3	600	5.25	4.56	1.48	1	SCA	9
85	1	2	1	2	1	51	0	23.8	0	0	0	0	0	0	148	356	3	1	1	1	98	9	136.7	3.84	3.7	79	700	5.78	7.44	1.24	1	SCA	9
86	1	3	0		1	48	0	24.1	0	0	0	0	0	1	170	342	3	0	0	0	99	8.9	136.8	4.19	3.9	75.7	550	5.29	3.86	1.39	1	SCA	9
87	1	2	0		1	61	0	26.1	0	0	0	0	0	0	141	287	4	0	0	0	104	9.6	140.5	3.66	4.5	79.2	650	4.2	4.98	1.23	1	SCA	9
88	1	3	0		1	74	1	25.1	0	1	0	0	0	0	151	348	3	0	0	0	105	10.2	137.6	3.62	3.5	83.3	600	4.99	5.23	1.56	1	SCA	9
89	1	2	0		1	72	1	23.7	0	1	0	0	0	0	147	363	4	1	0	0	97	7.3	139.1	3.71	3.8	80.4	500	5.32	4.8	1.13	1	SCA	9
90	1	2	1	3	1	72	1	26.7	1	0	1	1	0	0	143	349	4	0	0	0	96	10	136.6	3.66	4.1	79.2	750	5.58	8.39	1.53	1	SCA	9
91	1	2	0		1	68	1	23.9	1	0	0	0	0	0	167	288	4	0	0	0	102	8.1	139.7	3.32	4.6	81.9	550	3.97	6.76	1.03	0	SCA	9
92	1	3	0		1	78	1	25.1	0	0	0	0	1	1	150	355	5	0	0	0	101	9.6	136.7	4.12	4.1	82.7	500	5	6.66	1.53	1	SCA	9
93	1	3	0		1	48	0	26.4	0	1	0	0	0	0	151	353	2	0	0	0	96	12.7	139.1	3.73	3.8	79.4	650	5.36	3.23	1.58	1	SCA	9
94	1	3	0		1	50	0	26.7	0	0	0	0	0	0	151	360	2	0	0	0	98	14.2	138.3	3.79	3.8	84.6	600	4.77	4.34	1.76	1	SCA	9
95	1	3	1	3	1	54	0	29.3	0	0	0	1	0	0	170	346	3	0	0	0	104	12	137.7	4.24	4.5	83.4	800	5.4	8.04	1.09	1	SCA	9
96	1	3	0		1	52	0	27.4	0	0	0	0	0	0	165	351	2	0	0	0	99	9.6	139.1	3.48	3.6	78.4	550	5.28	6.39	1.45	1	SCA	9
97	1	3	0		1	49	0	26.4	0	0	0	0	0	1	161	379	2	0	0	0	100	8.8	138.3	3.74	4.1	77.3	550	4.25	4.23	1.67	1	SCA	9
98	1	3	0		1	47	0	29.1	1	0	0	0	0	0	158	353	1	0	0	0	103	7.7	137.2	3.25	3.9	76.9	600	4.51	3.09	1.5	1	SCA	9
99	1	2	1	1	1	74	1	28.3	1	0	1	1	0	1	152	355	4	1	0	1	97	11	138.6	4.21	4.3	85.3	650	5.37	7.16	1.5	1	SCA	9
100	1	3	0		1	67	1	26.4	1	0	0	0	0	1	168	352	4	0	0	0	99	7.9	140.6	3.7	3.5	83.7	600	4.47	3.04	1.56	1	SCA	9
101	1	2	0		1	69	1	25.3	1	0	0	0	1	1	169	348	5	0	0	0	96	10.9	134.9	3.54	4.1	79.3	550	5.03	5.39	1.36	1	SCA	9
102	1	3	0		1	61	0	21.3	1	0	0	0	0	1	140	270	4	0	0	1	98	11.1	140.3	3.41	3.9	78.2	650	5.22	6.55	1.18	1	SCA	9
103	1	2	0		1	43	0	23.6	0	0	0	0	0	1	158	341	2	0	0	0	105	13.4	140.5	3.61	3.8	79.2	600	5.27	4	1.23	1	SCA	9
104	1	2	1	3	1	50	0	24.5	0	1	0	0	0	1	151	351	2	0	0	0	103	8	136.4	3.29	4.2	82.3	750	5.48	7.16	1.44	1	SCA	9
105	1	2	0		1	52	0	26.7	0	0	0	0	0	0	151	347	2	0	0	0	104	14	135.9	4.13	3.9	83.2	650	5.03	5.33	1.8	1	SCA	9
106	1	3	0		1	54	0	28.3	0	0	0	0	0	0	164	343	3	0	0	0	97	9.8	140.5	4.03	3.8	82.5	500	4.79	4.77	1.76	1	SCA	9
107	1	2	0		1	55	0	29.1	1	0	0	0	0	1	163	367	3	1	0	0	108	8.6	136.3	3.27	4.7	76.6	600	4.03	6.14	1.66	1	SCA	9
108	1	2	1	3	1	53	0	32.4	1	0	0	1	1	1	156	350	3	0	0	1	95	9	136	3.32	3.8	79.3	700	6.74	6.38	1.32	1	SCA	9
109	1	3	0		1	47	0	26.4	1	0	0	0	0	0	165	351	2	0	0	0	103	10.3	139.8	3.42	4.2	76.3	550	4.39	5.5	1.23	1	SCA	9
110	1	2	0		1	74	1	21.3	1	0	0	0	0	1	163	351	4	0	0	0	96	11.9	141.4	3.21	4.4	75.8	500	5.46	6.23	1.34	1	SCA	9
111	1	3	0		1	43	0	20.6	1	0	0	0	1	0	169	274	3	0	1	0	102	13.7	138.2	3.22	4	76.3	650	4.57	5.45	1.39	1	SCA	9
112	1	3	1	2	1	77	1	19.9	0	0	0	0	0	1	140	365	3	0	0	0	95	11	138.6	4.54	3.9	79.1	750	6.92	5.47	1.18	1	SCA	9
113	1	2	0		1	52	0	23.6	0	0	0	0	0	1	157	361	4	0	0	0	101	8.6	138.5	4.03	3.8	76.3	550	4.79	3.23	1.23	1	SCA	9
114	1	2	0		1	48	0	24.6	1	0	0	0	0	0	152	358	3	0	0	0	96	7.7	135	3.2	3.7	75.6	500	5.1	6.03	1.09	1	SCA	9
115	1	2	0		1	49	0	23.9	1	0	0	0	0	0	143	352	3	0	0	0	98	10.9	140.1	4.11	3.5	76.3	650	4.69	5.89	1.04	1	SCA	9
116	1	3	1	3	1	54	0	25.4	0	0	0	0	0	0	142	368	3	0	0	0	105	10	133.7	3.56	4.5	78.9	650	7.21	6.75	1.28	1	SCA	9
117	1	2	0		1	74	1	26.1	0	0	0	0	1	1	140	289	4	0	0	0	99	12.3	140.6	4.13	4.3	77.1	600	4.68	6.49	1.39	1	SCA	9
118	1	2	0		1	76	1	22.3	0	0	0	0	0	0	140	340	4	1	0	1	100	10.6	139.9	3.82	3.5	78.3	500	5.52	5.26	1.55	1	SCA	9
119	1	2	0		1	54	0	23.6	0	1	0	0	0	0	153	358	3	0	0	0	104	9.3	139.7	3.87	4.1	76.9	600	5.4	5.62	1.51	1	SCA	9
120	1	3	1	2	1	51	0	28.6	0	0	0	1	0	1	156	351	1	0	0	0	104	9	134.9	3.58	3.8	78.7	650	7.27	4.78	1.47	1	SCA	9
121	1	3	0		1	55	0	25.3	1	0	0	0	0	1	148	351	2	0	0	1	98	9.3	140.1	4.12	3.8	79.4	550	3.97	5.81	1.33	1	SCA	9
122	1	3	0		1	58	0	24.6	1	0	0	0	0	0	148	364	3	0	0	0	96	9.4	137	3.67	3.9	75.6	600	5.14	4.73	1.77	1	SCA	9
123	1	3	0		1	63	0	27.1	1	0	0	0	1	0	141	273	2	0	0	0	99	11.4	139.3	3.77	4.5	83.6	500	4.27	5.63	1.14	1	SCA	9
124	1	2	1	3	1	69	1	26.3	1	0	1	1	0	0	157	286	3	0	1	0	98	11	133.7	3.85	4.4	83.4	750	6.18	6.56	1.38	0	SCA	9
125	1	3	0		1	61	0	24.1	0	0	0	0	0	0	157	285	4	0	0	0	108	10.6	138.3	3.52	3.7	79.7	550	5	4.67	1.5	1	SCA	9
126	1	2	0		1	49	0	22.3	0	0	0	0	0	1	162	363	3	0	0	0	100	13.5	136.4	3.71	3.9	77.8	500	4.19	4.33	1.23	1	SCA	9
127	1	3	0		1	55	0	26.3	0	0	0	0	0	0	153	319	3	1	0	0	101	9.8	135.7	4.01	4.7	81.2	600	5.54	6.56	1.45	1	SCA	9
128	1	3	1	3	1	55	0	25.3	1	0	0	1	0	1	170	310	3	0	0	1	100	12	138.7	3.95	4.3	82.6	800	6.94	4.98	1.5	1	SCA	9
129	1	3	0		1	48	0	24.6	1	1	0	0	1	0	145	327	2	0	0	0	98	8.2	139.3	3.62	3.7	82.5	550	4.95	4.31	1.04	1	SCA	9
130	1	2	0		1	54	0	29.3	0	0	0	0	0	0	155	292	3	0	0	0	96	11.6	138.1	3.76	4.3	83.3	500	5	3.39	1.23	1	SCA	9
131	1	2	0		1	48	0	24.5	0	0	0	0	0	1	167	333	3	0	0	0	97	7.7	135.7	3.58	4.5	76.8	650	4.76	4.28	1.03	1	SCA	9
132	1	3	0		1	56	0	25.6	0	0	0	0	0	0	160	322	3	0	0	0	99	14.2	140	3.26	3.8	83.5	600	4.69	5.9	1.19	1	SCA	9
133	1	3	1	1	1	51	0	26.3	0	1	0	1	0	0	193	311	3	0	0	0	109	13	136.5	4.04	4	81.5	750	6.66	6	1.66	1	SCA	9
134	1	3	0		1	69	1	24.1	1	0	0	0	0	0	144	340	4	0	0	0	99	7.6	137.4	3.66	4.7	79.1	550	4.76	4.34	1.26	1	SCA	9
135	1	3	0		1	68	1	22.3	1	0	0	0	1	1	166	353	4	0	0	0	97	9.9	137.8	3.58	4.1	79.5	650	5.52	5.28	1.62	1	SCA	9
136	1	2	0		1	71	1	27.4	0	0	0	0	0	1	153	296	5	0	0	1	102	10	138.1	3.66	3.9	76.3	600	5.22	4.98	1.17	1	SCA	9
137	1	3	1	2	1	49	0	26.3	1	0	0	1	0	1	164	278	2	1	0	0	107	14	135.8	4.05	4	80.2	800	7.28	5.65	1.2237	1	SCA	9
138	1	2	0		1	45	0	24.3	1	0	0	0	0	1	168	288	1	0	0	1	96	13.9	137	3.75	4.2	77.3	550	4.06	5.12	1.09	1	SCA	9
139	1	3	0		1	64	0	26.5	1	0	0	0	0	1	161	341	4	0	0	0	99	12.5	135.6	3.48	3.5	82.6	550	5.18	4.72	1.26	1	SCA	9
140	1	3	0		1	66	1	29.1	1	0	0	0	0	0	157	317	4	1	0	0	105	14	134.7	4.03	4.1	76.9	500	5.13	4.31	1.62	1	SCA	9
141	1	3	1	3	1	44	0	28.3	0	0	0	0	1	0	163	327	2	0	0	0	94	8	135.2	4.24	3.7	85.4	700	5.28	4.78	1.37	1	SCA	9
142	1	3	0		1	66	1	27.1	1	1	0	0	0	0	163	362	4	0	0	0	104	13.8	138	3.23	3.6	83.7	500	3.98	5.75	1.81	1	SCA	9
143	1	3	0		1	47	0	26.4	0	0	0	0	0	1	143	323	2	0	0	0	102	11.5	136.4	3.34	4	82.2	550	5.52	3.98	1.73	1	SCA	9
144	1	2	0		1	51	0	23.1	0	0	0	0	0	0	161	320	2	0	0	0	106	10.6	136.5	4.14	3.8	85.4	600	5.48	6.26	1.63	1	SCA	9
145	1	3	1	3	1	60	0	24.1	0	0	0	0	0	1	158	315	2	0	1	0	103	9	136.7	4.17	3.9	83.3	800	6.31	4.56	1.35	1	SCA	9
146	1	3	0		1	63	0	26.4	0	0	0	0	0	0	144	325	3	0	0	0	99	9.6	137.2	3.58	3.7	75.6	650	5.22	4.99	1.67	1	SCA	9
147	1	3	0		1	56	0	25.3	1	0	0	0	1	1	157	367	2	0	1	0	96	7.5	135.6	3.46	3.5	75.8	550	4.13	6.28	1.33	1	SCA	9
148	1	2	0		1	55	0	24.6	1	1	0	0	0	0	147	360	2	0	0	0	98	8.6	134.7	3.79	4.1	82.6	550	4.79	4.27	1.56	1	SCA	9
149	1	3	1	2	1	46	0	27.3	1	0	0	0	0	1	148	293	1	0	0	0	101	12	133.6	3.59	4	83.7	650	6.74	5.27	1.37	1	SCA	9
150	1	2	0		1	50	0	21.3	1	0	0	0	0	0	142	344	2	0	0	0	102	8.2	135.1	4.05	3.9	76.4	550	5.09	3.09	1.26	1	SCA	9
151	1	2	0		1	64	0	26.3	1	0	0	0	0	1	148	366	3	0	0	0	101	9	137.3	4.11	4.1	78.1	600	5.33	4.66	1.28	1	SCA	9
152	1	3	1	3	1	68	1	20.3	1	0	0	0	1	0	157	353	3	0	0	1	95	13	136.9	3.67	3.8	81.8	700	7.11	6.34	1.56	1	SCA	9
153	1	2	0		1	67	1	26.3	1	1	0	0	0	0	140	364	3	0	0	0	103	11.1	140	4.07	3.6	79.7	650	4.66	5.35	1.12	1	SCA	9
154	1	3	1	2	1	75	1	25.3	1	0	1	1	0	1	151	278	4	0	0	0	93	14	133.8	3.46	4.4	81.7	750	7	7.47	1.2	1	SCA	9
155	1	3	0		1	70	1	24.6	0	0	0	0	1	0	159	291	4	0	0	0	100	12.1	138.9	4.08	4.2	78.5	600	4.7	7.22	1.5	1	SCA	9
156	1	2	1	2	1	40	0	22.1	0	0	0	0	0	0	155	357	1	0	0	0	100	12	135.1	3.76	4.5	79.5	800	6	8.2	1.27	1	SCA	9
157	1	2	0		1	74	1	23.5	0	0	0	0	0	0	158	305	4	0	0	0	105	13.4	138.7	4.05	3.8	80.3	550	3.98	5.17	1.63	1	SCA	9
158	1	3	0		1	43	0	23.6	1	0	0	0	0	1	154	363	3	1	0	0	106	14.2	137.2	4.17	3.6	79.6	500	4.95	6	1.73	1	SCA	9
159	1	3	1	1	1	54	0	27.3	0	0	0	0	0	0	152	343	3	0	0	1	102	8	135.2	3.86	4.3	82.9	750	6.84	7.4	1.22	1	SCA	9
160	1	3	0		1	57	0	26.4	0	0	0	0	1	0	167	271	3	0	0	0	104	13.7	137.8	3.76	3.5	79.9	550	5.38	3.98	1.36	1	SCA	9
161	1	3	0		1	56	0	26.1	0	0	0	0	0	0	144	288	3	0	0	0	96	12.7	138.5	3.74	4	79.3	600	4.67	5.35	1.56	1	SCA	9
162	1	3	0		1	64	0	26.3	1	0	0	0	0	1	158	324	4	0	0	0	99	9.6	138	3.43	4.4	77.1	500	5.04	5.23	1.28	1	SCA	9
163	1	3	1	2	1	76	1	23.4	1	0	1	0	0	1	141	327	4	0	0	0	103	9	133.9	4.15	3.8	83.7	800	6.65	5	1.5	1	SCA	9
164	1	3	1	3	1	72	1	26.3	1	0	1	1	1	0	147	307	4	0	0	0	96	10	136.6	4.03	3.7	81.9	750	6.47	5.65	1.66	1	SCA	9
165	1	2	0		1	48	0	27.3	0	0	0	0	0	1	165	318	3	0	0	0	104	8.7	137.1	4.13	3.6	78.5	650	4.31	4.64	1.31	1	SCA	9
166	1	2	0		1	58	0	26.3	0	0	0	0	0	1	166	342	4	0	0	1	100	7	136.4	4.06	3.8	76.9	600	5.67	3.12	1.39	1	SCA	9
167	1	3	0		1	60	0	24.3	1	0	0	0	0	0	162	298	4	0	0	0	99	11.6	137.8	3.52	4.7	79.7	550	4.67	5.22	1.28	1	SCA	9
168	1	3	1	3	1	81	1	26.3	1	0	1	1	1	0	162	357	5	0	1	1	105	11	136.6	3.89	4.1	84.3	650	5.45	4.56	1.3	1	SCA	9
169	1	3	0		1	64	0	25.1	1	0	0	0	0	0	177	300	4	0	0	0	96	13.6	139.5	4.04	3.5	75.8	550	4.97	4.67	1.3	1	SCA	9
170	1	3	0		1	61	0	23.1	1	0	0	0	0	0	140	311	3	1	1	0	103	14.6	140.5	3.52	4.5	83.7	650	5.1	5.26	1.34	1	SCA	9
171	1	2	0		1	53	0	20.3	1	0	0	0	0	0	167	319	3	0	0	0	108	10.8	137.6	3.76	3.9	79.7	600	4.37	6.15	1.28	0	SCA	9
172	1	2	1	1	1	57	0	23.4	1	1	0	0	0	1	145	325	2	0	0	0	98	13	138.6	3.63	4.3	83.7	800	6.68	4.79	1.346	1	SCA	9
173	1	3	0		1	50	0	24.3	1	0	0	0	1	0	168	358	2	0	0	0	108	14.1	140.8	3.27	4.4	77.8	650	3.97	4.31	1.08	1	SCA	9
174	1	2	0		1	51	0	24.6	0	0	0	0	0	1	201	354	2	0	0	0	96	12.8	138.6	4.12	3.6	81.3	550	4.14	4.79	1.12	1	SCA	9
175	1	3	0		1	55	0	25.6	0	0	0	0	0	0	190	352	2	0	0	0	99	12.9	136.4	3.69	4.2	82.5	500	4.29	3.98	1.72	1	SCA	9
176	1	3	0		1	52	0	24.3	1	0	0	0	1	1	155	297	2	0	0	0	103	9.8	138.6	3.35	3.7	83.7	550	5.48	5.21	1.31	1	SCA	9
177	1	3	0		1	37	0	23.6	1	0	0	0	0	0	167	344	1	0	0	0	107	8	137.7	3.81	4.4	80.8	500	5.46	5.28	1.75	1	SCA	9
178	1	2	0		1	38	0	22.3	1	0	0	0	0	0	188	308	1	0	0	0	107	7.9	137.8	4.03	3.8	82.5	600	5.36	6.11	1.28	1	SCA	9
179	1	2	1	1	1	51	0	21.3	1	0	0	0	0	1	118	321	2	0	1	0	101	8	139.1	3.96	3.9	80	750	5.5	4.29	1.27	1	SCA	9
180	1	3	0		1	50	0	23.6	0	0	0	0	0	0	148	347	2	0	0	0	100	9.8	136.9	4.03	4.1	78.4	650	5.4	5.02	1.27	1	SCA	9
181	1	3	0		1	52	0	27.6	1	0	0	0	1	1	113	365	2	0	0	0	103	9.4	136.4	4.04	3.4	76.6	600	4.44	5.93	1.657	1	SCA	9
182	1	3	1	2	1	66	1	25.3	1	0	0	0	0	0	133	292	2	0	0	0	102	9	138	4.57	4.5	81	750	6.7	4.2	1.35	1	SCA	9
183	1	3	0		1	62	0	24.5	0	0	0	0	0	0	156	282	3	0	0	0	98	10.3	135.7	3.76	3.6	79.3	650	5.24	6.27	1.62	1	SCA	9
184	1	3	0		1	71	1	26.3	0	0	0	0	0	1	160	362	4	0	0	0	99	13.7	138.9	3.36	3.9	78.3	600	5.33	6.72	1.73	1	SCA	9
185	1	2	1	2	1	75	1	21.3	0	0	0	0	1	0	159	287	4	0	0	0	107	10	138.3	3.35	3.8	83.6	700	6.8	5.45	1.54	1	SCA	9
186	1	2	0		1	61	0	20.6	0	0	0	0	0	0	173	340	4	1	0	0	107	10.8	136.4	4.02	3.7	79.1	550	4.39	5.18	1.26	1	SCA	9
187	1	2	0		1	62	0	28.6	1	0	0	0	0	1	150	367	3	0	0	1	96	12.6	137.8	3.7	3.9	79.9	500	5	6.22	1.79	1	SCA	9
188	1	3	0		1	70	1	32.6	1	0	0	0	0	0	147	345	4	0	0	0	99	9.8	136.1	3.57	3.9	76.7	650	4.49	4.76	1.28	1	SCA	9
189	1	3	0		1	44	0	26.3	0	0	0	0	0	0	157	368	2	0	0	0	108	8.7	136.9	4.04	4.3	77.3	550	5.25	5.52	1.27	1	SCA	9
190	1	2	1	3	1	60	0	24.5	0	0	1	0	1	0	156	301	2	0	1	1	109	11	136.2	3.69	3.9	79.5	700	6.95	5.87	1.651	1	SCA	9
191	1	2	0		1	48	0	23.6	1	0	0	0	0	1	146	290	2	0	0	0	96	7.8	139.2	3.87	3.8	80.9	550	4.59	6.32	1.68	1	SCA	9
192	1	3	0		1	50	0	27.5	1	0	0	0	0	0	167	355	2	1	0	0	99	9.3	137.6	3.77	4.6	76.4	550	4	4.95	1.35	1	SCA	9
193	1	2	0		1	51	0	24.6	1	1	0	0	0	0	156	367	2	0	0	0	98	11.3	138	4.1	4.1	83.7	650	4.76	6	1.23	1	SCA	9
194	1	2	1	2	1	50	0	29.6	0	0	0	0	0	1	147	288	1	0	0	0	93	14	135.3	3.83	3.7	84.4	750	7.244	6.96	1.6	1	SCA	9
195	1	3	0		1	48	0	32.5	0	0	0	0	0	0	128	318	2	0	0	0	102	8.2	135.4	3.65	3.7	82.6	600	5.37	4.76	1.64	1	SCA	9
196	1	3	0		1	52	0	23.1	1	0	0	0	0	0	159	288	2	0	0	0	101	8.9	135	4.01	4.1	815.5	650	4.77	4.39	1.12	1	SCA	9
197	1	2	0		1	50	0	22.3	0	0	0	0	0	1	159	313	2	0	0	0	105	10.4	136	4.12	3.9	75.9	550	4.45	5	1.22	1	SCA	9
198	1	3	1	3	1	57	0	22.3	1	0	0	0	0	0	143	333	2	0	0	0	105	12	135.4	3.68	4.4	82.3	800	5.52	5.6	1.51	1	SCA	9
199	1	2	0		1	56	0	26.3	1	0	0	0	0	0	142	356	2	0	0	0	103	13.7	136.3	3.37	4.3	75.8	550	5.28	4.91	1.31	1	SCA	9
200	1	3	0		1	61	0	24.5	0	0	0	0	0	1	145	360	3	0	0	0	98	13.9	135	3.73	4.1	76.7	600	4.11	5.25	1.79	1	SCA	9
201	1	2	0		1	54	0	29.6	0	0	0	0	0	0	163	359	2	0	0	0	96	9.6	136.2	3.67	3.8	78.5	550	4.18	3.97	1.38	1	SCA	9
202	1	2	1	2	1	51	0	27.6	0	0	0	0	0	1	144	273	1	0	1	0	97	14	134.2	3.23	4.2	81.6	750	7.21	5.21	1.53	1	SCA	9
203	1	3	0		1	52	0	28.3	0	0	0	0	0	1	146	350	2	0	0	0	100	12.9	137.7	3.71	4.8	77.3	500	4.22	6.14	1.21	1	SCA	9
204	1	3	0		1	56	0	25.3	1	1	0	0	0	0	162	347	2	0	0	0	101	7.9	138.8	3.58	3.8	75.7	550	4.7	4.92	1.28	1	SCA	9
205	1	3	0		1	51	0	24.1	1	0	0	0	0	0	156	357	2	0	0	0	107	11.1	136.5	3.49	3.9	79.2	650	5.52	5.58	1.11	1	SCA	9
206	1	3	0		1	68	1	24.3	1	0	0	0	0	0	160	356	5	1	0	0	99	14.4	139.7	3.61	4.4	83.3	600	5.05	5.62	1.18	1	SCA	9
207	1	3	1	2	1	61	0	26.3	1	0	0	1	0	1	164	286	4	0	0	0	96	8	138.4	4.43	4	83.7	700	5.69	6.11	1.4312	1	SCA	9
208	1	2	0		1	58	0	20.3	1	0	0	0	0	0	158	277	3	0	0	0	98	14	135.7	3.22	4.3	82.4	550	5.55	5.5	1.22	1	SCA	9
209	1	3	0		1	76	1	21.3	1	0	0	0	0	0	138	356	4	0	0	0	102	12.5	137.8	4.05	4.5	81.9	600	5.28	4.79	1.76	1	SCA	9
210	1	2	0		1	64	0	26.3	0	0	0	1	1	1	156	347	4	0	1	1	101	11.9	137.2	4.13	3.5	82.7	550	4.65	6.1	1.52	1	SCA	9
211	1	2	0		1	63	0	23.5	0	0	0	0	0	0	169	328	3	0	0	0	98	8.1	140.4	3.62	3.8	79.4	650	4.18	4.72	1.32	1	SCA	9
212	1	2	1	1	1	69	1	24.3	0	0	1	0	0	0	152	285	3	1	0	1	106	9	134.5	4.36	4.1	82.6	650	5.63	5.37	1.23	1	SCA	9
213	1	3	0		1	65	1	26.3	0	0	0	0	0	0	154	359	3	0	0	0	97	7.7	135.8	4.02	3.6	81.6	500	4.31	4.71	1.25	1	SCA	9
214	1	3	0		1	61	0	24.3	0	0	0	0	0	1	143	343	3	0	0	0	99	8.4	135.2	3.46	4.4	83.7	550	4.79	5.77	1.08	1	SCA	9
215	1	2	0		1	63	0	27.6	0	0	0	1	0	0	165	322	3	0	0	0	108	9.6	135.3	3.3	3.6	79.3	550	3.98	4.55	1.76	1	SCA	9
216	1	3	1	1	1	46	0	28.6	0	0	0	0	0	1	149	345	1	0	1	0	99	11	138.4	4.28	3.9	80.7	650	7.1	5.53	1.1	1	SCA	9
217	1	2	0		1	62	0	29.6	0	0	0	1	0	0	142	283	4	0	0	0	101	10.5	135	3.75	4	78.2	650	5.33	5.83	1.39	1	SCA	9
218	1	3	0		1	41	0	25.3	0	0	0	0	0	1	169	344	3	0	0	0	100	12.5	137.3	3.59	3.9	79.2	550	4.64	4.79	1.19	0	SCA	9
219	1	2	0		1	31	0	24.6	0	0	0	0	0	0	147	346	2	0	0	0	96	10.6	135.8	4.01	3.5	83.2	600	4.12	6.15	1.31	1	SCA	9
220	1	3	0		1	46	0	23.6	0	1	0	0	0	0	158	362	2	0	0	0	97	8.6	139.2	3.61	4.6	80.5	500	5.42	4.44	1.25	1	SCA	9
221	1	3	1	2	1	67	1	24.3	0	0	0	0	1	0	167	316	2	0	0	0	108	10	137.5	3.98	3.8	78.8	550	5.89	4.65	1.11	1	SCA	9
222	1	3	0		1	61	0	25.3	1	0	0	1	0	1	139	360	3	0	0	0	99	7.7	136.4	3.25	3.8	76.6	550	4.47	5.35	1.27	1	SCA	9
223	1	3	0		1	60	0	21.3	1	0	0	0	0	0	146	274	3	0	0	0	100	9.5	137.8	3.51	4	76.3	500	3.98	5.22	1.14	1	SCA	9
224	1	3	0		1	46	0	22.3	0	0	0	0	0	0	166	358	2	0	0	0	104	14.2	136.1	4.18	3.8	75.6	600	5.35	5.78	1.32	1	SCA	9
225	1	2	0		1	45	0	23.4	0	0	0	0	0	0	147	338	2	0	0	0	103	12.7	138.9	4.13	4.1	76.3	650	5.06	5.12	1.58	1	SCA	9
226	1	3	1	1	1	50	0	23.8	0	0	0	0	0	1	167	356	2	0	0	0	98	8	137.3	3.47	4	79.3	700	5.54	4.42	1.43	1	SCA	9
227	1	3	0		1	50	0	24.6	0	0	0	0	0	0	155	288	3	0	0	0	98	12.3	139.1	3.75	3.8	83.6	650	5.54	4.42	1.62	1	SCA	9
228	1	3	0		1	55	0	26.1	0	0	0	0	0	0	145	312	2	1	0	1	106	13.7	137.6	4.17	3.8	79.8	600	5.33	4.51	1.5	1	SCA	9
229	1	3	0		1	62	0	27.3	0	0	0	1	0	0	167	314	3	0	0	0	99	14.4	137	4.11	3.9	79.2	650	4.8	3.97	1.79	1	SCA	9
230	1	2	1	4	1	74	1	26.3	1	0	1	1	0	0	167	343	4	0	1	0	109	9	138.4	3.74	4.5	79.4	800	5.47	5.34	1.324	1	SCA	9
231	1	3	0		1	78	1	24.3	1	0	0	0	0	0	141	315	5	0	0	0	108	9.3	136.3	3.76	3.9	77.1	550	4.24	5	1.1	1	SCA	9
232	1	2	0		1	82	1	26.3	0	0	0	1	0	0	154	329	5	0	0	0	105	8.7	136.2	3.78	4.5	78.3	550	3.99	5.96	1.72	1	SCA	9
233	1	2	0		1	68	1	26.3	0	0	0	1	0	0	168	342	4	0	0	0	107	10.6	140.8	3.54	3.6	76.9	500	5.28	4	1.71	1	SCA	9
234	1	3	1	2	1	63	0	25.6	0	0	0	0	0	1	165	289	3	0	0	1	101	10	137.2	3.61	3.8	83.2	650	5.75	6.37	1.324	1	SCA	9
235	1	3	0		1	48	0	25.9	0	0	0	0	0	1	166	347	2	0	0	0	105	13.4	136.4	3.21	4.6	79.4	500	4.71	5.29	1.77	1	SCA	9
236	1	2	0		1	51	0	27.6	0	0	0	1	0	0	158	298	1	0	0	0	106	12.8	140.5	3.69	4.3	75.6	600	5.43	4.79	1.55	1	SCA	9
237	1	2	0		1	51	0	24.6	1	0	0	0	0	0	155	367	2	0	0	0	99	9.5	138.4	3.63	3.5	83.6	550	3.98	3.98	1.23	1	SCA	9
238	1	3	1	4	1	51	0	25.3	0	1	0	0	0	1	142	339	2	0	0	0	100	8	138.5	3.81	4.1	81.5	700	5.88	4.75	1.34	1	SCA	9
239	1	2	0		1	44	0	21.3	1	0	0	0	0	0	178	346	2	0	0	0	100	13.4	137.2	4.1	4.4	76.3	550	5.27	4.94	1.16	1	SCA	9
240	1	2	0		1	64	0	22.6	0	0	0	0	0	0	148	307	3	0	0	0	101	9.3	135.1	3.19	4.3	78.3	650	5.3	3.18	1.026	1	SCA	9
241	1	3	0		1	67	1	28.9	0	0	0	1	0	1	165	347	3	0	0	0	96	13.7	134.7	4.05	4	79.1	600	4.8	5.69	1.27	1	SCA	9
242	1	4	1	3	1	84	1	26.5	0	0	1	1	0	1	149	276	5	0	1	0	101	9	135.1	3.29	3.8	78.9	700	6.9	7.39	1.28	1	SCA	9
243	1	2	0		0	34	0	23.4	0	0	0	0	0	0	186	305	1	1	0	0	108	9.8	140.8	4.14	3.5	75.8	550	3.97	5.2	1.09	1	SCA	9
244	1	2	1	4	1	78	1	22.7	0	0	0	0	1	0	155	345	3	0	0	0	105	12	137.1	3.46	4.5	79	750	5.9	7.79	1.6	1	SCA	9
245	1	2	0		0	49	0	27.3	0	0	0	1	0	1	153	367	3	0	1	0	99	11.6	136.2	3.23	3.9	83.8	600	3.99	6.23	1.39	1	SCA	9
246	1	2	1	4	1	49	0	19.9	0	0	0	0	0	0	162	367	2	0	0	0	97	13	135.1	3.31	3.7	82.9	700	5.2	4.78	1.12	1	SCA	9
247	1	2	0		0	65	1	25.4	1	0	0	0	0	0	146	341	4	0	0	0	97	8.01	135.7	4.13	3.8	76.3	600	4.3	6.12	1.27	1	SCA	9
248	1	3	0		0	50	0	23.6	0	0	0	0	0	0	151	354	3	0	0	0	99	13.1	137.8	4.05	3.5	75.9	600	5.5	6.56	1.39	1	SCA	9
249	1	2	0		0	67	1	26.6	0	0	0	1	1	1	141	308	5	0	0	0	103	9.5	136.7	3.52	4.5	77.1	550	5.2	5.31	1.26	1	SCA	9
250	1	3	1	2	1	73	1	26.3	0	0	0	1	0	0	153	365	4	0	0	0	96	11	134.8	3.42	4.2	83	650	6	5.24	1.42	1	SCA	9
251	1	3	1	2	1	55	0	24.6	0	0	0	0	0	0	154	366	2	0	0	1	95	9	133.7	3.96	3.9	84.5	800	5.48	6	1.62	1	SCA	9
252	1	3	0		0	51	0	25.1	0	0	0	0	0	0	152	358	2	0	0	0	100	12.4	137.6	3.19	3.9	79.7	550	4.65	5.62	1.8	1	SCA	9
253	1	3	0		0	51	0	23.6	0	0	0	0	0	1	148	335	2	0	0	0	106	11.6	139.2	4.19	3.8	77.8	500	4.41	5.48	1.73	1	SCA	9
254	1	2	0		0	76	1	24.6	0	0	0	1	0	0	170	342	4	0	0	0	99	10.7	135	4.04	4.6	81.2	550	4.78	6.06	1.58	0	SCA	9
255	1	3	1	2	1	81	1	25.6	0	0	1	1	0	0	142	278	5	0	0	0	105	12	134.7	4.03	3.8	85.6	750	7.19	5.68	1.34	1	SCA	9
256	1	2	0		0	47	0	23.6	0	0	0	0	0	0	151	348	2	0	0	0	96	8.9	137.6	3.2	4.2	77.7	600	5.05	6.62	1.43	1	SCA	9
257	1	4	1	2	1	48	0	24.6	0	0	0	0	0	1	147	365	1	0	0	0	108	13	133.5	4.24	4.1	84.9	650	5.37	6.17	1.62	1	SCA	9
258	1	4	0		0	76	1	25.3	0	0	0	1	1	0	144	274	4	0	0	1	97	9	136.4	3.42	3.6	83.5	550	4.67	5.18	1.79	1	SCA	9
259	1	2	0		0	71	1	26.4	0	0	0	1	0	0	167	286	4	0	0	0	100	12	137.9	4.03	4.6	79.1	650	5.04	6.13	1.15	1	SCA	9
260	1	3	0		0	50	0	23.6	0	0	0	0	0	0	153	355	2	1	0	0	101	8.3	138.3	3.67	3.7	79.5	600	5.22	4.76	1.44	1	SCA	9
261	1	2	1	2	1	57	0	21.3	0	0	0	0	0	1	151	353	2	0	1	0	97	8	139.1	4.39	4.2	83.5	800	7.24	5.24	1.23	1	SCA	9
262	1	4	1	1	1	53	0	26.9	0	0	0	1	1	0	158	362	3	0	0	0	95	10	137	4.13	4.3	83.2	750	6.05	5.66	1.09	1	SCA	9
263	1	4	1	2	1	54	0	25.6	0	0	0	0	0	0	170	346	2	0	0	0	103	14	135.3	3.93	4.5	81.2	700	5.48	5.84	1.35	1	SCA	9
264	1	2	0		0	48	0	27.4	0	0	0	0	0	0	165	351	2	0	0	0	104	7.6	135	3.37	3.9	76.3	550	5.07	5.52	1.35	1	SCA	9
265	1	3	0		0	56	0	26.3	0	0	0	0	0	1	168	341	2	0	0	0	107	9.3	136.2	4.13	4.4	77.4	600	4.67	6.22	1.22	1	SCA	9
266	1	3	0		0	48	0	24.5	0	0	0	0	0	0	158	353	2	0	0	0	98	9.9	134.7	3.76	4.4	83.6	650	5.38	4.95	1.78	1	SCA	9
267	1	2	1	1	1	73	1	26.3	0	0	0	1	0	0	152	354	4	0	0	0	106	9	136.3	3.95	3.8	83.8	750	5.99	6.67	1.454	1	SCA	9
268	1	4	0		0	71	1	24.1	1	0	0	0	0	0	169	352	4	0	0	0	96	12.4	140.7	4.1	3.8	79	550	4.94	5.38	1.236	1	SCA	9
269	1	2	1	1	1	84	1	26.3	0	0	1	1	0	0	169	348	5	0	0	1	97	11	136.2	3.43	3.7	81.7	800	5.77	7.54	1.27	1	SCA	9
270	1	4	0		0	48	0	27.6	0	0	0	1	0	0	140	320	2	0	0	0	106	11.6	136.9	3.78	3.5	76.9	550	4.97	5	1.12	1	SCA	9
271	1	3	0		0	51	0	23.1	0	0	0	0	0	1	153	342	3	0	0	0	108	10.8	139	3.48	4.1	83.5	500	5.17	4.76	1.42	1	SCA	9
272	1	2	0		0	71	1	24.3	0	0	0	0	0	0	151	315	4	0	0	0	99	13.5	135.8	3.76	4.3	82.2	550	4.37	4.69	1.51	1	SCA	9
273	1	3	0		0	48	0	22.3	0	0	0	0	0	0	153	347	3	0	0	0	96	9.6	137.9	3.28	3.5	80.6	500	4.31	6	1.77	1	SCA	9
274	1	4	1	4	1	54	0	22.8	0	0	0	0	1	1	151	314	2	1	0	0	94	10	137.6	3.56	4.3	82.5	700	5.58	7.8	1.3456	1	SCA	9
275	1	2	0		0	57	0	26.3	0	0	0	1	0	1	163	367	2	0	0	0	100	8.5	135.8	4.15	4	78.5	650	4.58	5.9	1.52	1	SCA	9
276	1	4	0		0	56	0	25.7	0	0	0	1	0	1	165	323	2	0	0	0	102	7.9	137.4	4.03	3.9	76.4	600	3.96	3.17	1.62	1	SCA	9
277	1	3	1	2	1	71	1	24.6	0	0	0	1	1	0	156	351	3	0	0	0	102	11	138.7	3.67	3.9	83.9	750	6.15	7.26	1.14	1	SCA	9
278	1	2	0		0	41	0	29.6	0	0	0	0	0	0	163	338	2	1	0	0	99	9.9	140.4	4.18	3.6	77.2	600	5.15	4.38	1.75	1	SCA	9
279	1	2	0		0	31	0	24.3	0	0	0	0	0	0	158	370	1	0	0	0	96	12.5	140.6	4.15	3.5	75.9	650	4.67	6.04	1.8	1	SCA	9
280	1	3	1	2	1	40	0	25.6	0	0	0	0	0	0	140	365	1	0	1	0	107	8	139	3.7	4.2	80.9	700	6.28	4.34	1.2	1	SCA	9
281	1	2	0		0	51	0	27.3	0	0	0	1	0	1	157	368	2	0	0	1	98	13.7	140.9	3.63	3.8	75.6	550	4.58	4.19	1.2	1	SCA	9
282	1	3	0		0	52	0	23.5	0	0	0	0	0	0	150	358	2	0	0	0	97	13.1	139.1	3.64	3.7	75.6	600	4.46	5.59	1.28	1	SCA	9
283	1	4	0		0	68	1	24.6	0	0	0	0	1	0	143	352	4	0	0	0	106	10.6	136.9	3.41	4	76.2	550	5.36	3.97	1.56	1	SCA	9
284	1	2	1	2	1	60	0	27.5	0	0	0	1	0	1	142	369	3	0	0	0	97	13	138.4	3.64	4	81.8	700	5.6	7.63	1.67	1	SCA	9
285	1	2	0		0	54	0	21.3	0	0	0	0	0	0	147	309	2	0	1	0	105	9.7	137	4.03	4.6	77.1	550	4.74	6.14	1.29	1	SCA	9
286	1	2	0		0	71	1	22.3	0	0	0	0	0	0	140	340	4	0	0	0	100	8.7	136.4	4.13	3.8	78.7	500	3.98	4.27	1.79	1	SCA	9
287	1	2	0		0	56	0	26.3	1	0	0	1	0	0	138	353	2	0	0	0	107	14.3	137.3	3.62	3.6	76.9	500	5.26	5.68	1.34	1	SCA	9
288	1	2	1	2	1	58	0	25.4	0	0	0	1	0	1	156	311	3	0	0	0	95	14	137.3	3.56	4.1	78.9	800	5.59	7.04	1.456	1	SCA	9
289	1	2	0		0	48	0	25.8	0	0	0	0	0	0	148	323	2	0	0	0	97	9.4	135.2	3.64	3.9	79.6	650	5.13	5.62	1.29	1	SCA	9
290	1	3	0		0	51	0	23.8	0	0	0	0	0	1	148	351	2	0	0	0	106	13.2	138.8	3.43	3.7	75.6	600	4.68	5.6	1.79	1	SCA	9
291	1	3	0		0	57	0	24.9	0	0	0	0	0	0	167	303	3	0	0	0	100	13.7	137.7	3.27	4.3	83.6	550	4.82	4.79	1.34	1	SCA	9
292	1	2	1	2	1	47	0	22.6	0	0	0	0	0	0	157	315	2	0	0	0	100	8	134.4	3.53	3.8	79.7	650	5.89	6.16	1.26	1	SCA	9
293	1	2	0		0	55	0	27.8	0	0	0	1	0	1	157	316	2	0	0	0	97	11.7	136.4	4.01	3.8	79.5	550	4.2	6.1	1.62	1	SCA	9
294	1	3	0		0	56	0	32.9	0	0	0	1	0	0	162	323	2	0	0	0	99	13.8	138.1	3.48	4.6	77.8	600	4.88	4.69	1.48	1	SCA	9
295	1	3	0		0	52	0	26.3	0	0	0	1	0	1	164	338	2	1	0	0	103	9.6	136.1	4.12	3.6	81.2	550	5.32	4.39	1.06	0	SCA	9
296	1	2	1	1	1	77	1	24.6	0	0	1	0	0	0	140	344	5	0	0	1	103	9	133.5	3.82	4.5	84.4	750	6.32	7.27	1.3456	1	SCA	9
297	1	2	0		0	57	0	24.8	0	0	0	0	0	0	145	288	4	0	0	0	100	13.8	139	4.07	4.3	82.7	550	5.16	5.76	1.18	0	SCA	9
298	1	3	0		0	56	0	23.5	0	0	0	0	0	0	155	350	3	0	0	0	105	10.5	139.1	3.7	4.2	80.3	600	4	4.57	1.13	1	SCA	9
299	1	2	0		0	69	1	26.3	0	0	0	1	0	1	176	343	4	0	0	0	97	8.6	137.8	3.64	4.1	81.8	500	5.29	5.83	1.76	1	SCA	9
300	1	2	1	4	1	57	0	24.1	0	0	0	0	0	0	160	342	3	0	0	0	109	11	134.6	3.83	4.4	84.2	700	5.55	6.37	1.2	1	SCA	9
301	1	3	0		0	56	0	26.3	0	0	0	1	0	1	193	347	2	0	0	0	96	9.4	136.1	4.09	4.1	76.9	600	4.57	6.75	1.05	1	SCA	9
302	1	2	0		0	68	1	25.3	1	0	0	1	0	1	144	340	4	0	0	0	103	8.2	137.8	4.18	3.8	78	650	4.86	5.17	1.48	1	SCA	9
303	1	2	1	2	1	74	1	27.6	0	0	0	1	0	0	145	338	4	0	1	0	99	14	138.7	3.66	4.1	85.1	700	6.16	5.47	1.234	1	SCA	9
304	1	3	0		0	57	0	24.3	0	0	0	0	0	0	153	356	3	0	0	0	104	10.2	140	4.02	4.2	79.4	550	5.26	4.23	1.27	1	SCA	9
305	1	3	0		0	52	0	24.6	0	0	0	0	0	1	162	348	2	0	0	1	100	13.6	138.9	4.17	4.7	76.6	500	5.37	3.84	1.72	1	SCA	9
306	1	3	1	4	1	54	0	29.4	0	0	0	1	0	0	168	348	2	0	0	0	101	8	138.3	3.94	3.7	86.1	800	7.14	4	1.4	1	SCA	9
307	1	2	0		0	64	0	24.6	0	0	0	0	0	1	151	367	3	0	0	0	98	12.7	136.2	3.87	4.5	83.9	550	4.51	4.79	1.52	1	SCA	9
308	1	3	0		0	41	0	28.4	0	0	0	1	0	0	157	357	1	0	0	0	105	13.6	135.2	3.42	4.4	79.1	600	3.97	6.03	1.22	1	SCA	9
309	1	3	0		0	31	0	27.6	0	0	0	0	0	0	163	357	1	0	0	0	106	10.8	140.8	4.17	3.8	79.5	550	5	4.47	1.55	1	SCA	9
310	1	2	1	4	1	61	0	24.1	0	0	0	0	0	1	153	275	2	0	0	1	95	10	139	3.57	3.8	84.9	650	7.23	4.58	1.234	1	SCA	9
311	1	4	0		0	58	0	26.3	0	0	0	1	0	0	148	364	3	0	0	0	98	9.8	136.8	4.13	3.8	76.5	550	4.78	5.63	1.44	1	SCA	9
312	1	2	0		0	57	0	29.5	0	0	0	1	0	0	161	340	3	0	0	0	108	8.9	135.6	3.19	4.6	77.3	600	5.12	5.22	1.76	1	SCA	9
313	1	4	0		0	53	0	26.3	0	0	0	0	1	0	158	345	2	1	0	0	100	10.3	138.8	4.06	4.4	82.6	550	4.42	5.87	1.69	1	SCA	9
314	1	2	1	1	1	51	0	24.6	0	0	0	0	0	0	148	355	2	0	0	0	103	11	138.3	3.61	4.4	83.6	800	5.67	6.58	1.345	1	SCA	9
315	1	4	0		0	55	0	21.6	0	0	0	0	0	1	157	276	2	0	0	0	97	13.8	139	3.72	3.8	76.4	550	4.44	5.28	1.48	1	SCA	9
316	1	2	0		0	48	0	27.4	0	0	0	1	0	0	157	360	2	0	0	0	96	10.7	137.7	3.67	4.1	83.7	500	5.35	4.25	1.19	1	SCA	9
317	1	2	0		0	50	0	26.3	0	0	0	0	0	0	148	293	2	0	0	0	101	14.3	136	4.14	3.7	82.2	650	5.22	4.51	1.59	1	SCA	9
318	1	4	1	2	1	54	0	29.4	0	0	0	1	1	0	142	344	2	0	0	0	106	12	137.2	3.65	3.9	84.2	700	5.43	4.34	1.456	1	SCA	9
319	1	2	0		0	57	0	25.6	0	0	0	0	0	1	167	345	3	0	0	0	99	8.9	137.2	3.69	4.1	75.6	600	4.55	3.97	1.55	1	SCA	9
320	1	2	0		0	44	0	24.1	0	0	0	0	0	0	157	353	2	0	0	0	104	9.4	137.7	4.08	3.9	75.7	550	5.33	5	1.14	1	SCA	9
321	1	3	0		0	48	0	22.3	0	1	0	0	0	0	140	362	2	1	0	0	105	12.6	134.6	4.15	4	82.7	600	4.79	5.76	1.27	1	SCA	9
322	1	3	1	2	1	53	0	25.6	0	0	0	0	1	0	151	368	2	0	0	1	94	8	134	3.4	4.4	83.1	750	6.62	5.56	1.345	1	SCA	9
323	1	3	0		0	52	0	24.6	0	0	0	0	0	1	159	351	2	0	0	0	97	10.5	136.4	3.76	4.1	79.9	550	4.72	4.77	1.68	1	SCA	9
324	1	4	0		0	41	0	23.6	0	0	0	0	1	1	165	357	1	0	0	0	99	10.5	135.5	3.78	3.7	79.3	500	4.71	5.29	1.62	1	SCA	9
325	1	3	0		0	74	1	27.6	0	0	0	1	0	1	158	363	5	0	0	0	106	12	136.1	3.84	3.5	77.6	600	5.17	4.2	1.6	1	SCA	9
326	1	3	1	4	1	61	0	24.6	0	0	0	0	0	0	154	270	4	1	1	0	102	9	135.6	3.69	4.1	85.1	650	5.24	6.98	1.345	1	SCA	9
327	1	2	0		0	66	1	29.5	0	0	0	1	0	0	152	287	4	0	1	0	99	14.6	136.2	3.67	4.5	78.5	600	5.02	4.99	1.79	1	SCA	9
328	1	3	0		0	63	0	24.6	0	0	0	0	0	0	167	291	4	0	0	0	108	11.9	138.4	3.62	4.6	76.9	550	5.5	5.32	1.1	1	SCA	9
329	1	2	0		0	57	0	22.3	0	0	0	0	0	1	145	305	3	0	0	0	105	8.3	139.8	3.69	3.6	79.7	550	4.79	5.13	1.69	1	SCA	9
330	1	3	0		0	50	0	26.5	0	0	0	0	1	0	158	311	4	0	0	1	96	7.6	139.4	3.63	3.8	75.6	600	5.1	4.87	1.39	1	SCA	9
331	1	3	1	4	1	54	0	24.6	0	0	1	0	0	0	141	327	3	0	0	1	104	13	137.6	3.58	4	84.3	750	5.82	5.67	1.2345	1	SCA	9
332	1	2	0		0	48	0	28.1	0	0	0	1	0	0	154	367	3	0	0	0	103	14.3	138.3	3.76	4.6	83.7	600	3.97	4.82	1.76	1	SCA	9
333	1	4	0		0	46	0	26.3	1	0	0	1	0	1	165	387	3	0	0	0	105	11.7	136.6	3.79	3.8	79.7	500	5.14	5.25	1.57	1	SCA	9
334	1	3	0		0	45	0	24.1	0	0	0	0	0	0	166	361	2	1	0	0	97	10.7	140.7	4.09	3.5	77.3	550	4.92	4.54	1.33	1	SCA	9
335	1	3	1	2	1	71	1	26.3	0	0	0	1	0	0	176	352	4	0	1	0	93	14	138.7	3.71	3.7	83.3	650	5.48	6.57	1.17	1	SCA	9
336	1	3	0		0	53	0	25.9	0	0	0	0	1	1	131	280	3	0	0	0	100	9.2	139.7	4.04	4.2	77.2	600	4.7	5.47	1.48	0	SCA	9
337	1	3	1	2	1	45	0	24.6	0	0	0	0	0	1	144	380	2	0	0	0	96	10	139.1	3.76	3.8	85.2	750	6.14	7.36	1.36	1	SCA	9
338	1	3	0		0	64	0	25.3	0	0	0	1	0	0	175	275	4	0	0	0	104	9.6	140.8	4.07	4.7	76.8	600	4.72	4.2364	1.6	1	AICA	1
339	1	3	1	2	1	44	0	26.7	0	0	0	0	0	0	132	345	2	0	0	0	99	9	138.6	3.69	4.1	84.2	650	6.37	8.23	1.4	1	AICA	1
340	1	3	0		0	79	1	26.8	0	0	0	1	1	1	172	341	5	0	0	0	96	8.4	135.7	3.22	3.6	81.3	550	5	4.74	1.79	1	AICA	1
341	1	2	0		0	74	1	25.6	0	0	0	0	0	0	149	361	5	0	0	0	100	7.2	137.8	4.03	4.2	82.5	500	4.91	3.98	1.03	1	AICA	1
342	1	3	0		0	57	0	24.6	0	0	0	0	0	1	158	332	3	0	0	0	106	10.3	136.7	4.11	3.7	83.7	600	5.25	5.26	1.47	1	AICA	1
343	1	3	1	2	1	57	0	26.3	0	0	0	0	0	0	148	321	3	0	0	0	102	8	137.2	3.72	4.2	85.3	700	7.3	8.33	1.654	1	AICA	1
344	1	3	1	4	1	78	1	25.6	0	0	1	0	0	0	163	311	4	0	0	1	103	11	136.1	3.53	4.5	83.8	750	5.63	7.448	1.125	1	AICA	1
345	1	2	0		0	68	1	24.1	0	0	0	0	1	1	172	350	4	0	0	0	107	14.2	135	3.27	3.9	83.7	600	5	6.28	1.63	1	AICA	1
346	1	3	0		0	54	0	26.3	0	0	0	0	0	0	130	387	3	0	0	0	96	13.5	137.3	3.71	4.3	79.1	550	4.76	6.17	1.22	1	AICA	1
347	1	3	0		0	58	0	24.3	0	0	0	0	1	0	169	367	2	0	0	0	99	9.6	135.8	3.64	4.6	79.9	500	4.39	5.18	1.47	1	AICA	1
348	1	3	1	2	1	73	1	27.3	0	0	0	1	0	0	155	349	4	0	0	0	99	9	135.6	3.78	3.9	81.6	800	5.85	6.56	1.07	1	AICA	1
349	1	4	0		0	71	1	25.6	0	0	0	1	0	1	152	350	4	1	0	0	100	8.5	136.4	3.41	4.1	76.7	650	5.52	5	1.28	1	AICA	1
350	1	3	0		0	50	0	20.9	0	0	0	0	0	0	169	290	3	0	0	1	108	9.3	137.8	3.68	3.7	75.7	600	4.32	4.76	1.25	1	AICA	1
351	1	2	0		0	53	0	21.6	0	0	0	0	1	1	162	291	3	0	0	0	97	10.6	136.1	3.48	3.8	80.9	500	4.95	5.32	1.51	1	AICA	1
352	1	4	1	4	1	84	1	24.6	0	0	1	0	0	0	151	303	5	0	0	1	93	11	137.9	3.83	4.1	82.4	700	6.12	5	1.45	1	AICA	1
353	1	4	0		0	67	1	27.4	0	0	0	0	0	0	159	323	4	0	0	0	102	10.5	139.2	3.79	3.7	76.4	550	4.31	4.84	1.77	1	AICA	1
354	1	3	0		0	34	0	22.6	0	0	0	0	0	0	166	317	1	0	0	0	108	14.2	135.8	3.28	3.7	82.7	600	4.79	4.65	1.47	1	AICA	1
355	1	4	0		0	63	0	22.8	0	0	0	0	0	1	158	368	3	0	0	0	96	9.4	135.2	3.37	3.9	80.6	600	3.98	6	1.76	1	AICA	1
356	1	3	0		0	44	0	24.6	0	0	0	0	0	0	163	389	1	0	0	0	99	8.4	135.3	4.13	3.8	83.5	550	5.21	4.76	1.77	1	AICA	1
357	1	2	0		0	57	0	27.4	0	0	0	1	0	0	170	373	2	0	0	0	100	13.9	140.4	4.01	4.3	80	600	5.28	4.85	1.29	1	AICA	1
358	1	2	1	2	1	64	0	25.4	0	0	0	0	1	0	155	365	3	0	1	1	95	8	136.8	3.58	3.7	82.4	700	6.53	4.32	1.56	1	AICA	1
359	1	2	0		0	50	0	27.6	0	0	0	0	0	1	148	342	3	0	0	0	96	13.5	140.8	4.12	4.7	83	600	4.7	5.98	1.62	1	AICA	1
360	1	3	0		0	54	0	28.1	0	0	0	0	0	0	157	325	3	1	0	0	98	12.7	138.2	3.91	4.6	79.5	550	5.36	4.37	1.73	1	AICA	1
361	1	3	1	2	1	60	0	23.5	0	0	0	0	0	0	161	328	3	0	0	0	97	10	134.7	3.31	4.4	81.9	750	6.28	5.35	1.54	1	AICA	1
362	1	4	0		0	64	0	26.4	0	0	0	0	0	0	152	329	3	0	0	0	100	13.9	138.9	4.11	4.3	76.4	500	5.18	5.72	1.334	1	AICA	1
363	1	2	0		0	59	0	29.6	0	0	0	1	0	1	134	345	4	0	0	0	103	11.5	139.1	3.42	4.4	76.9	550	4.22	4.91	1.367	1	AICA	1
364	1	4	0		0	53	0	28.3	0	0	0	0	0	0	143	367	3	0	0	1	102	9.4	137.6	3.31	3.8	78.4	500	4.76	5.25	1.62	1	AICA	1
365	1	3	1	2	1	69	1	24.1	0	0	1	0	1	0	167	369	4	0	0	0	104	11	137.4	3.96	3.9	84	650	5.85	5.87	1.245	1	AICA	1
366	1	3	0		0	71	1	26.4	0	0	0	0	0	0	170	370	4	0	0	0	96	7.4	140.7	4.02	3.5	78.3	550	5.3	4.42	1.05	0	AICA	1
367	1	3	1	2	1	50	0	28.1	0	0	0	0	0	1	167	377	2	0	0	0	106	14	136.6	3.65	4.3	79.5	700	6.7	6	1.45	1	AICA	1
368	1	3	0		0	63	0	26.4	0	0	0	0	0	0	146	293	4	0	1	0	97	8.4	136	4.15	3.7	80.3	500	4.42	3.457	1.5553	1	AICA	1
369	1	3	1	2	0	71	1	26.7	0	0	1	0	1	0	162	282	4	0	0	0	101	8	137.8	3.58	3.8	79.7	800	7.06	6.45	1.45	1	AICA	1
370	1	3	0		0	69	1	23.5	0	0	0	1	0	0	152	311	4	1	0	0	102	12.9	136.3	3.77	4.1	75.8	500	5.23	5.45	1.2	1	AICA	1
371	1	3	0		0	66	1	27.4	0	0	0	1	0	1	143	304	4	0	0	0	104	13	136.2	3.57	3.8	83.6	550	4.64	6.07	1.19	1	AICA	1
372	1	2	0		0	72	1	26.3	0	0	0	0	0	0	167	344	4	0	0	0	97	8.7	140.8	4.03	3.9	79.6	550	4.12	4.92	1.32	1	AICA	1
373	1	3	0		0	52	0	24.6	0	0	0	0	0	0	146	333	2	0	0	0	99	7.5	136.8	3.27	4.2	77.8	600	5.22	5.92	1.13	1	AICA	1
374	1	3	1	4	0	66	1	25.4	0	0	0	0	0	0	163	371	3	0	1	1	106	9	135.5	3.73	3.8	80.4	650	5.67	7.87	1.34	1	AICA	1
375	1	3	1	2	0	63	0	26.3	0	0	0	1	1	1	155	365	4	1	0	1	98	14	137.9	3.35	3.9	80.9	750	6.78	7.45	1.12	1	AICA	1
376	1	3	0		0	51	0	26.4	0	0	0	1	0	0	140	347	3	0	0	0	98	7.9	139.8	4.02	4.3	81.2	550	5.28	5.64	1.57	1	AICA	1
377	1	4	0		0	52	0	25.4	0	0	0	1	0	0	142	359	3	0	0	0	96	7.8	135.6	3.87	4.4	82.6	600	4.27	5.53	1.22	1	AICA	1
378	1	3	0		0	53	0	23.6	0	0	0	0	0	0	137	294	3	0	0	0	99	12.6	136.2	3.77	3.5	80.3	650	3.98	4.96	1.25	1	AICA	1
379	1	3	0		0	64	0	29.6	0	0	0	0	0	1	133	346	4	0	0	0	103	10.8	136.2	4.13	3.8	81.8	650	5.35	6.14	1.54	1	AICA	1
380	1	3	1	2	0	78	1	24.6	0	0	0	0	1	0	137	344	4	0	0	0	99	13	134.4	3.24	4.1	79.4	800	7.31	6.34	1.28	1	AICA	1
381	1	4	0		0	60	0	21.3	0	0	0	0	0	0	143	350	3	1	0	0	105	12.9	138.9	4.17	3.8	83.6	600	5.04	5.1	1.51	1	AICA	1
382	1	4	1	1	0	60	0	22.8	0	0	0	0	0	0	153	357	2	0	0	0	109	10	138.4	3.96	4	81.4	750	6.17	7.32	1.39	1	AICA	1
383	1	2	0		0	49	0	19.9	0	0	0	0	0	1	150	350	2	0	0	0	108	11	135.7	3.78	4.6	76.5	600	5.12	4.72	1.74	1	AICA	1
384	1	3	0		0	72	1	19.5	0	0	0	0	1	0	146	343	4	0	0	0	104	13.2	136.8	3.52	3.6	79.1	550	4.72	4.66	1.18	1	AICA	1
385	1	4	0		0	74	1	26.3	0	0	0	1	0	0	167	342	4	0	0	0	97	9.4	131.1	3.71	4.7	79.8	500	4.31	4.18	1.26	1	AICA	1
386	1	4	0		0	67	1	24.6	0	0	0	0	0	1	182	347	3	0	0	1	96	8.6	137.9	4.11	3.6	76.7	600	5.45	6.22	1.28	1	AICA	1
387	1	3	1	2	0	79	1	20.8	0	0	0	0	1	0	130	330	5	0	1	0	94	8	139.4	3.73	3.8	81.7	750	6.71	5.46	1.63	1	AICA	1
388	1	2	1	2	0	66	1	21.6	0	0	0	0	0	0	155	338	4	0	1	0	103	13	138.7	3.85	4.2	83.4	800	6.39	7.05	1.45	1	AICA	1
389	1	4	1	1	0	49	0	25.8	0	0	0	0	0	0	149	356	2	0	0	1	106	11	134.5	3.71	4.1	85.4	650	6.59	5.45	1.25	1	AICA	1
390	1	4	0		0	37	0	24.6	0	0	0	0	0	1	143	348	1	0	0	0	100	13.4	136.1	3.28	3.7	77.3	600	5.09	4.7	1.17	1	AICA	1
391	1	3	0		0	74	1	27.3	0	0	0	0	0	0	166	278	4	1	0	0	103	12	139	3.66	4	81.6	600	4.34	5.52	1.18	1	AICA	1
392	1	4	0		0	70	1	26.3	0	0	0	0	1	0	165	367	5	0	0	0	99	9.5	139.1	3.6	3.9	76.9	650	5.28	6.32	1.42	1	AICA	1
393	1	4	0		0	58	0	24.5	0	0	0	0	0	1	154	357	3	0	0	0	97	8.4	138.2	3.76	4.5	83.9	600	4.98	4.59	1.76	1	AICA	1
394	1	2	1	2	0	56	0	26.3	0	0	0	1	0	0	152	307	2	0	0	0	94	10	134.4	3.69	3.7	78.9	700	5.78	4.76	1.434	1	AICA	1
395	1	2	0		0	68	1	27.1	0	0	0	1	0	0	131	362	4	0	0	0	100	8.6	140	4.1	4.4	76	600	5.54	5.84	1.56	1	AICA	1
396	1	2	0		0	49	0	26.3	0	0	0	0	1	1	168	364	2	0	0	0	103	12.4	140.8	4.13	3.9	75.8	550	4.37	5.17	1.73	1	AICA	1
397	1	3	1	2	0	50	0	25.4	0	0	0	0	0	0	137	324	1	0	0	0	107	9	133.6	3.43	4	78.7	800	6.14	7.83	1.3586	1	AICA	1
398	1	4	0		0	58	0	22.1	0	0	0	0	1	0	130	345	3	0	0	0	99	14	136	3.48	3.8	75.6	550	4.95	6	1.32	1	AICA	1
399	1	3	0		0	56	0	26.8	0	0	0	1	0	1	169	295	2	1	0	0	96	9.7	137	4.32	3.5	75.8	650	5.46	4.76	1.14	0	AICA	1
400	1	4	0		0	54	0	24.6	0	0	0	0	0	0	165	276	2	0	0	0	102	9.4	136.3	3.66	3.8	76.9	600	4.79	4.39	1.65	1	AICA	1
401	1	4	1	2	0	59	0	25.6	0	0	0	1	0	1	158	361	2	1	0	0	103	8	136	3.68	3.9	85.6	700	5.99	8.03	1.28	1	AICA	1
402	1	4	0		0	65	1	25.8	0	0	0	1	0	0	147	293	3	0	0	0	97	12.4	138.9	3.67	4.5	78.5	500	4.72	5	1.32	1	AICA	1
403	1	4	0		0	57	0	24.1	0	0	0	0	0	0	154	343	2	0	0	0	96	13.5	138.3	3.5	4.4	77.3	550	4.91	4.49	1.76	1	AICA	1
404	1	4	0		0	56	0	27.6	0	0	0	1	1	1	145	345	2	0	0	0	99	10.6	137.4	3.21	4.1	75.7	600	5.17	5.25	1.25	1	AICA	1
405	1	3	1	3	0	64	0	26.9	1	0	0	1	0	0	169	373	3	0	0	1	102	12	135	3.88	4.4	84.3	750	5.64	8.16	1.1	1	AICA	1
406	1	4	0		0	55	0	25.6	0	0	0	0	0	0	160	362	2	0	0	0	103	9.4	137.3	3.25	4.2	79.2	550	5.53	3.97	1.72	1	AICA	1
407	1	4	0		0	75	1	26.8	0	0	0	0	0	0	144	288	4	0	0	0	102	9.6	138	3.66	3.6	83.3	500	4.6	6.14	1.21	1	AICA	1
408	1	2	0		0	71	1	27.1	0	0	0	1	0	1	143	351	4	0	0	0	98	8.6	136.5	3.99	4.1	84	600	5.18	6.07	1.25	1	AICA	1
409	1	4	1	3	0	70	1	27.9	0	0	1	0	0	0	156	357	3	0	1	0	101	13	134.6	3.78	4.5	80.4	700	5.73	8.27	1.4	1	AICA	1
410	1	2	0		0	37	0	28.6	0	0	0	0	1	0	167	283	1	1	0	0	97	12.3	136.1	3.39	4.6	81.9	600	4.7	4.92	1.45	1	AICA	1
411	1	2	0		0	71	1	29.4	0	0	0	0	0	1	134	353	4	0	0	0	104	11.9	137	3.23	4.3	82.7	550	4.91	5.92	1.07	1	AICA	1
412	1	3	0		0	44	0	26.4	0	0	0	0	0	0	141	348	2	0	0	0	103	9.3	137.8	3.36	3.5	79.4	600	5.25	5.64	1.22	1	AICA	1
413	1	4	0		0	55	0	27.1	0	0	0	0	0	1	147	361	2	0	0	1	99	9.2	139.4	4.14	4.1	82.6	650	3.97	5.53	1.12	1	AICA	1
414	1	3	0		0	48	0	28.4	0	0	0	0	1	0	158	328	2	0	0	0	97	8.3	140	3.76	4.5	83.7	600	5.07	4.96	1.64	1	AICA	1
415	1	4	1	3	0	52	0	29.4	0	0	0	1	0	0	145	348	3	0	0	0	93	14	138.7	3.99	3.8	82.4	650	5.9	5.34	1.45	1	AICA	1
416	1	4	0		0	53	0	32.5	0	0	0	1	0	1	149	278	3	0	0	0	96	12.5	136	3.64	4.4	79.3	550	4.65	6.14	1.53	1	AICA	1
417	1	3	0		0	65	1	19.6	0	0	0	0	1	0	170	357	3	1	0	0	104	10.5	135.1	3.43	3.6	78.2	550	5	4.72	1.26	1	AICA	1
418	1	2	0		0	62	0	20.6	0	0	0	0	0	0	158	328	3	0	1	0	106	8.3	137.9	3.78	4.8	79.2	500	4.76	4.66	1.14	1	AICA	1
419	1	3	0		0	51	0	24.3	0	0	0	0	0	1	156	342	3	0	0	0	107	7.9	139	3.46	3.7	83.2	650	4.39	5.77	1.72	1	AICA	1
420	1	2	1	3	0	58	0	24.5	0	0	0	0	0	0	172	377	3	0	0	1	109	11	138.4	3.84	3.8	83.8	800	6.79	6.35	1.51	1	AICA	1
421	1	2	0		0	57	0	29.4	0	0	0	0	1	0	156	357	3	0	0	0	98	9.4	137	3.35	3.5	76.6	550	5.28	5.2	1.66	1	AICA	1
422	1	3	0		0	58	0	28.4	0	0	0	0	0	1	157	343	4	0	0	0	99	12.6	137.5	3.31	4.1	76.3	600	4.17	3.79	1.18	1	AICA	1
423	1	4	0		0	61	0	27.6	0	0	0	0	0	1	146	311	4	0	0	0	108	7.5	139.2	4.03	3.9	75.5	650	5.18	6.23	1.22	1	AICA	1
424	1	2	0		0	65	1	24.5	0	0	0	0	0	0	143	329	4	1	0	0	96	8.4	134.9	4.13	3.5	76.3	500	4.12	4.78	1.7	1	AICA	1
425	1	3	0		0	71	1	26.3	0	0	1	1	0	0	165	295	4	0	0	1	98	7.9	136	3.52	3.9	83.6	600	5.52	6.12	1.52	1	AICA	1
426	1	4	0		0	75	1	24.6	0	0	1	1	0	0	163	358	4	0	0	0	99	14.3	140.1	3.76	4.5	79.8	550	5.32	6.56	1.32	1	AICA	1
427	1	4	1	3	0	80	1	27.3	0	0	1	1	1	1	157	354	5	0	1	0	107	10	133.7	3.53	3.9	82.7	650	5.46	8.35	1.62	0	AICA	1
428	1	4	0		0	78	1	24.6	0	0	0	0	0	0	144	352	5	0	0	0	104	11	137.4	4.01	3.5	79.2	600	4.31	5.31	1.59	1	AICA	1
429	1	3	0		0	58	0	25.9	0	0	0	0	0	0	179	367	4	0	0	0	98	10.2	136.3	3.27	3.8	77.1	600	4.77	3.03	1.23	1	AICA	1
430	1	3	0		0	62	0	26.8	0	0	0	0	0	1	160	345	3	0	0	0	96	8.4	140.9	4.12	3.7	78.3	500	3.98	3.73	1.76	1	AICA	1
431	1	4	0		0	60	0	27.6	0	0	0	0	0	0	142	358	3	0	0	0	99	7.6	139.1	3.49	3.8	76.9	550	5.26	5.98	1.39	1	AICA	1
432	1	4	1	3	0	61	0	29.4	0	0	1	1	1	0	155	341	3	0	0	0	95	9	134.5	3.96	4.4	81.7	800	6.56	7.34	1.43	1	AICA	1
433	1	3	0		0	48	0	26.4	0	0	0	0	0	1	165	354	2	0	0	0	107	9.6	139.8	4	3.5	79.7	550	4.05	3.72	1.17	1	AICA	1
434	1	2	1	2	0	53	0	27.6	0	0	0	0	0	0	145	285	2	0	0	0	93	11	136.6	3.46	4.2	80.6	650	6.34	6.43	1.52	1	AICA	1
435	1	3	0		0	51	0	28.4	0	0	0	0	1	0	154	276	2	1	0	0	104	8.4	136.2	4.19	3.7	79.4	550	5.23	3.66	1.2	1	AICA	1
436	1	3	0		0	54	0	26.3	0	0	0	0	0	1	158	376	3	0	0	0	98	9.3	138.3	4.42	4.3	75.6	550	4.68	3.45	1.49	1	AICA	1
437	1	3	0		0	66	1	24.1	0	0	0	0	0	0	149	331	3	0	0	0	96	10.4	136.5	3.72	4.4	83.6	550	5.12	6.67	1.25	1	AICA	1
438	1	4	0		0	42	0	28.4	0	0	0	1	0	0	168	344	1	0	0	0	97	13.4	136.4	3.57	3.8	79.7	500	4.22	3.86	1.37	1	AICA	1
439	1	4	1	2	0	67	1	26.4	0	0	1	0	0	1	158	275	3	0	0	0	101	14	136.8	3.7	4.5	84.3	700	7.05	5.5	1.6	1	AICA	1
440	1	4	0		0	68	1	27.1	0	0	0	0	1	0	146	332	4	0	0	1	104	12.4	135.1	3.85	3.9	77.8	600	3.99	4.56	1.14	1	AICA	1
441	1	4	0		0	47	0	19.7	0	0	0	0	0	0	167	272	3	0	0	0	100	11.6	136.9	4.14	3.8	81.2	600	5.27	3.86	1.07	1	AICA	1
442	1	2	0		0	46	0	26.4	0	0	0	0	0	1	176	349	2	0	0	0	101	8.5	137.8	4.15	4.6	82.5	550	4.2	4.98	1.32	1	AICA	1
443	1	3	0		0	51	0	25.3	0	0	0	0	0	0	152	358	3	0	0	0	99	14.4	139.4	3.87	4.1	84	650	3.98	5.23	1.42	1	AICA	1
444	1	4	0		0	64	0	27.1	0	0	0	1	0	0	154	348	3	1	0	0	97	13.2	136.1	3.77	3.9	81.8	550	5.32	5.8	1.64	1	AICA	1
445	1	4	1	1	0	69	1	24.6	0	0	0	0	0	0	159	303	3	1	0	0	104	9	134.7	3.97	4.1	80.5	750	7	4.2	1.45	1	AICA	1
446	1	4	0		0	51	0	23.8	0	0	0	0	1	0	168	272	2	0	0	0	104	12.3	138	3.77	3.7	83.5	550	5.3	6.76	1.53	1	AICA	1
447	1	2	0		0	50	0	24.6	0	0	0	0	0	0	142	330	3	0	0	0	98	13.2	137.5	3.73	4.3	79.1	600	3.98	6.66	1.36	1	AICA	1
448	1	4	0		0	55	0	25.7	0	0	0	0	0	1	167	319	2	0	0	0	97	9.3	135.1	3.69	4.2	79.5	550	4.26	3.23	1.14	1	AICA	1
449	1	4	1	3	0	36	0	25.1	0	0	0	0	0	0	168	325	1	0	0	1	107	12	134.5	3.59	3.8	82.1	800	6.44	5.44	1.16	1	AICA	1
450	1	2	0		0	47	0	27.6	0	0	0	0	1	1	150	352	2	0	0	0	100	14.1	140.1	4.15	4.2	76.7	550	4.04	3.18	1.81	1	AICA	1
451	1	4	0		0	46	0	27.3	0	0	0	0	0	1	154	369	3	0	0	0	101	10.3	139	4.19	4.7	77.1	600	5.2	6.76	1.37	0	AICA	1
452	1	3	1	1	0	48	0	28.4	0	0	0	1	0	1	165	362	2	0	0	0	103	11	138.4	3.6	3.7	83.9	700	6.73	5.32	1.2345	1	AICA	1
453	1	3	0		0	53	0	29.7	0	0	0	1	0	0	167	351	2	1	0	0	108	9.3	136.9	4.09	3.6	78.3	550	4.78	6.82	1.49	1	AICA	1
454	1	3	1	2	0	77	1	26.3	0	0	1	1	1	0	158	359	4	0	0	0	101	10	137.5	3.5	3.8	84.6	700	5.93	6.54	1.16	1	PV	8
455	1	4	0		0	76	1	26.4	0	0	0	0	0	1	180	366	4	0	0	0	98	12.2	135.2	3.91	4.1	76.3	550	4.78	3.77	1.72	0	PV	8
456	1	4	0		0	55	0	27.4	0	0	0	0	0	0	143	358	3	0	0	0	100	10.3	137.7	3.38	3.8	77.3	550	5.12	6.14	1.66	1	PV	8
457	1	4	0		0	55	0	26.4	0	0	0	0	0	0	151	283	2	0	0	0	104	10.4	138.6	3.79	4.6	83.6	550	4.32	6.5	1.77	1	PV	8
458	1	3	0		0	64	0	25.6	0	0	0	0	1	1	167	270	3	0	0	1	98	9.3	136.4	3.61	4.8	76.9	500	4.31	6.23	1.58	1	PV	8
459	1	4	1	1	0	53	0	25.9	0	0	0	0	0	0	168	355	2	0	1	1	94	12	134.4	3.75	4.4	79.6	650	5.87	7.38	1.26	1	PV	8
460	1	4	0		0	52	0	23.6	0	0	0	0	0	0	161	348	3	0	0	0	107	7.4	138.2	4.13	4.6	82.6	600	4.31	4.39	1.46	1	PV	8
461	1	2	0		0	51	0	24.1	0	0	0	0	0	1	144	357	3	0	0	0	108	7.2	136.3	4.16	3.8	79.9	650	5.35	6.55	1.69	1	PV	8
462	1	3	0		0	57	0	26.1	0	0	0	0	0	0	153	361	3	1	0	0	104	9.4	139	3.62	4.5	79.4	600	3.98	6	1.39	1	PV	8
463	1	2	1	4	0	59	0	29.4	0	0	1	1	0	1	162	352	3	0	0	0	98	13	138.7	3.68	4.3	79.4	750	6.53	7.41	1.3456	1	PV	8
464	1	3	0		0	64	0	26.3	0	0	0	0	1	0	156	334	4	0	1	0	98	8.2	137.2	3.29	3.4	77.1	600	5.09	3.62	1.2	1	PV	8
465	1	4	0		0	62	0	25.6	0	0	0	0	0	1	147	343	3	0	0	0	96	9.3	139.1	4.02	4.1	78.5	550	5.28	6.81	1.79	1	PV	8
466	1	2	0		0	59	0	28.4	0	0	0	0	0	0	150	347	3	0	0	0	99	10.2	135.7	3.54	3.9	76	550	4.27	5.73	1.23	1	PV	8
467	1	4	0		0	58	0	27.4	0	0	0	0	0	0	164	374	3	0	0	0	106	11.6	137.8	3.3	3.6	79.7	500	3.98	5.63	1.78	1	PV	8
468	1	2	0		0	48	0	26.3	0	0	0	0	0	0	163	367	3	0	0	0	101	12.5	140.1	3.22	3.8	75.8	600	5.35	4.98	1.12	1	PV	8
469	1	4	1	4	0	58	0	25	0	0	0	0	1	1	172	346	3	0	0	0	99	14	138.8	3.83	4	80.4	800	5.67	8.14	1.45	1	PV	8
470	1	3	0		0	48	0	26.3	0	0	0	0	0	1	169	362	2	0	0	0	102	9.3	137	4.13	3.6	83.6	550	5.35	4.33	1.56	1	PV	8
471	1	4	0		0	51	0	22.3	0	0	0	0	0	0	151	351	3	0	0	0	105	7.2	136.5	3.75	3.9	79.7	600	5.23	4.51	1.31	1	PV	8
472	1	4	0		0	52	0	21.3	0	0	0	0	0	0	144	343	3	0	0	0	96	13.6	135.4	3.54	4.1	77.7	500	4.64	4.31	1.03	1	PV	8
473	1	4	0		0	54	0	20.9	0	0	0	0	0	0	147	367	3	0	0	1	99	11.5	140.7	4.11	3.7	81.3	600	4.12	5.39	1.73	1	PV	8
474	1	3	1	3	0	77	1	26.3	1	0	1	0	1	1	157	346	4	0	0	1	101	10	134.6	4.12	4.1	81.5	700	6.87	8.37	1.5523	1	PV	8
475	1	3	0		0	78	1	29.6	0	0	0	1	0	0	153	363	5	0	0	0	98	7.8	137.9	4.15	4.7	82.3	550	5.35	5.63	1.38	1	PV	8
476	1	4	0		0	74	1	27.6	0	0	0	0	0	0	161	355	4	0	0	0	104	8.4	136.4	3.86	3.5	80.7	550	5.23	4.98	1.66	1	PV	8
477	1	4	0		0	46	0	26.3	0	0	0	0	0	0	145	340	2	0	0	0	103	12.5	135.3	3.77	4.1	81.7	600	4.64	4.33	1.45	0	PV	8
478	1	4	0		0	65	1	24.1	0	0	0	0	1	1	145	342	3	1	0	0	98	11	140.9	4.08	4.6	83.5	550	4.12	4.51	1.67	1	PV	8
479	1	4	1	3	0	47	0	26.3	0	0	0	0	0	1	162	277	1	0	0	0	103	11	136.6	4.1	4.2	83.4	750	5.5	7.44	1.48	1	PV	8
480	1	3	0		0	57	0	25.1	0	0	0	0	0	1	144	333	2	0	0	0	97	9.3	136.3	3.33	3.5	77.4	550	5.05	3.38	1.34	1	PV	8
481	1	4	0		0	73	1	27.1	0	0	0	0	0	0	146	337	4	0	0	0	96	10.3	137.4	3.77	4.1	79.6	600	4.69	6.56	1.27	1	PV	8
482	1	2	1	2	0	75	1	26.3	0	0	0	0	1	0	149	343	4	0	1	0	105	14	134.5	3.79	4.4	85.2	800	6.75	4.46	1.46	1	PV	8
483	1	4	0		0	69	1	24.1	0	0	0	1	0	1	154	293	4	0	0	0	98	12.3	138.9	3.51	3.9	79.1	550	4.31	6.49	1.76	1	PV	8
484	1	3	0		0	57	0	26.3	0	0	0	1	0	0	157	353	3	0	0	0	99	10.3	135	4	4.5	79.1	600	4.79	6.26	1.56	1	PV	8
485	1	3	0		0	50	0	24.1	0	0	0	0	0	0	164	346	2	0	0	0	100	7.2	136.4	4.12	4.4	76.7	550	3.98	5.62	1.56	1	PV	8
486	1	4	1	4	0	57	0	26.3	0	0	0	0	0	1	155	367	2	0	0	1	101	10	134.5	3.25	4.5	84.7	700	6.05	4.34	1.45	1	PV	8
487	1	3	0		0	56	0	24.6	0	0	0	0	1	0	142	282	2	1	0	0	103	7.8	136.2	4.09	4.1	77.5	550	3.98	4.04	1.48	1	PV	8
488	1	3	0		0	55	0	25.6	0	0	1	0	0	0	141	330	2	0	0	0	104	8.3	137.7	4.06	3.7	83.7	600	5.21	3.39	1.23	1	PV	8
489	1	2	0		0	71	1	25.3	0	0	1	0	0	1	150	293	4	0	0	0	96	12.3	137.5	3.93	3.5	76.4	550	5.28	6.55	1.8	1	PV	8
490	1	3	1	4	0	51	0	27.4	0	0	0	0	0	0	159	280	3	0	0	0	100	9	137.7	4.25	4.2	78.9	750	6.26	5.33	1.33	0	PV	8
491	1	3	0		0	65	1	26.3	0	0	0	0	0	1	165	342	4	0	0	0	99	11.6	136	3.78	3.6	79.6	550	5.18	5.23	1.76	1	PV	8
492	1	3	0		0	58	0	24.1	0	0	0	0	1	0	163	270	4	0	0	0	103	8.4	137.5	3.54	4.7	78.1	600	4.22	5.78	1.66	1	PV	8
493	1	4	0		0	59	0	29.6	0	0	0	1	1	0	153	358	3	0	0	0	106	12.4	136.4	3.75	3.7	76.7	550	4.76	4.76	1.23	1	PV	8
494	1	4	0		0	43	0	28.4	0	0	0	0	0	1	150	353	1	0	0	0	109	7.8	137.1	4.12	4.6	77.5	500	4.56	6.26	1.34	1	PV	8
495	1	4	1	2	0	44	0	27.6	0	0	0	0	0	1	142	273	2	1	0	1	97	8	139.8	4.35	4.1	79.3	750	6	6.17	1.5623	1	PV	8
496	1	4	0		0	56	0	27.3	0	0	1	0	0	0	170	341	3	0	0	0	105	7.5	135.7	3.69	3.9	77.7	550	5.52	3.88	1.39	1	PV	8
497	1	4	0		0	48	0	24.6	0	0	0	0	0	0	158	310	2	1	0	1	103	9	136.7	3.63	3.8	81.3	500	5.32	4.56	1.23	1	PV	8
498	1	4	0		0	57	0	26.5	0	0	0	0	0	1	153	343	2	0	0	0	102	12.6	140.6	3.76	3.6	82.3	650	4.95	3.86	1.09	1	PV	8
499	1	4	1	2	0	61	0	27.3	0	0	0	1	1	0	173	363	3	0	0	0	96	12	135.6	3.72	3.9	84	700	7.16	7.85	1.08	1	PV	8
500	1	3	0		0	59	0	22	0	0	0	0	0	0	141	334	3	0	0	0	98	13.4	136.7	4.03	3.8	75.6	550	4.76	6.56	1.04	1	PV	8
501	1	3	0		0	64	0	19.3	0	0	0	0	0	1	160	361	3	0	0	0	99	14.2	137.5	3.67	3.7	75.2	550	4.39	5.31	1.09	1	PV	8
502	1	2	0		0	53	0	25.6	0	0	0	0	0	0	146	360	2	0	0	0	101	9.3	139.2	3.22	3.8	82.6	500	5	3.03	1.59	1	PV	8
503	1	4	1	3	0	45	0	24.1	0	0	0	0	0	0	169	336	2	0	0	0	94	14	136.5	4.43	3.7	83.8	700	7.18	8.38	1.67	1	PV	8
504	1	4	0		0	35	0	26.3	0	0	0	0	0	1	144	277	1	0	0	0	100	8.3	135	3.59	4.1	76.9	600	5.25	5.2	1.37	1	PV	8
505	1	2	0		0	63	0	27.1	0	0	1	0	0	0	161	322	4	1	0	0	99	7.5	138.2	3.6	4.3	79.4	600	3.97	4.79	1.44	1	PV	8
506	1	4	0		0	72	1	26.3	0	0	0	1	0	1	160	341	5	0	0	0	96	10.4	138.7	3.97	4.4	75.6	550	4.14	6.23	1.69	1	PV	8
507	1	3	1	4	0	61	0	24.1	0	0	0	0	1	1	146	333	4	0	0	0	105	13	137.6	3.87	3.9	82.6	800	7	5.35	1.64	1	PV	8
508	1	3	0		0	56	0	26	0	0	0	0	0	0	177	377	3	0	0	0	98	10.2	138.6	3.91	4.6	78.2	550	4.58	5.86	1.5	1	PV	8
509	1	2	0		0	74	1	23.6	0	0	0	0	0	0	142	313	4	0	0	0	97	9.6	137.4	3.93	3.8	79.6	500	5.42	3.69	1.78	1	PV	8
510	1	2	0		0	50	0	25.6	0	0	0	0	1	1	148	303	2	0	0	0	103	10.5	137.8	3.7	3.9	83.4	550	5.5	6.39	1.73	1	PV	8
511	1	3	1	3	0	54	0	27.4	0	0	0	0	0	0	143	369	2	0	0	0	99	9	137.5	3.94	3.8	81.5	750	5.33	6.67	1.53	1	PV	8
512	1	3	0		0	55	0	21.3	0	0	0	0	0	1	177	345	2	1	0	0	100	14.2	137.9	4.02	4.2	76.9	650	4.77	5.77	1.52	1	PV	8
513	1	4	0		0	57	0	22.9	0	0	1	0	0	0	163	367	3	0	0	0	102	12.7	135.4	4.1	3.5	78.7	600	4.55	4.58	1.45	1	PV	8
514	1	4	0		0	58	0	23.4	0	0	0	0	0	0	143	354	2	0	0	0	104	9.4	136.3	3.4	3.8	77.3	550	5.03	3.86	1.54	1	PV	8
515	1	4	1	1	0	62	0	26.1	0	0	0	0	1	0	169	344	3	0	0	0	106	10	135.4	4.33	3.9	80.3	700	5.75	7.77	1.4	1	PV	8
516	1	4	0		0	56	0	27.4	0	0	0	1	0	1	145	352	2	0	0	0	96	8.8	140.2	3.58	3.5	79.5	600	4.8	4.78	1.28	1	SCA-PV	11
517	1	4	0		0	52	0	26.3	0	0	0	0	0	0	167	302	2	0	0	0	98	7.3	140.5	3.47	4.1	77.7	600	4.28	5.7	1.67	1	SCA-PV	11
518	1	3	1	1	0	54	0	25.4	0	0	0	0	0	0	154	353	2	0	1	0	105	11	135.2	3.67	4	81.4	750	6.06	8.03	1.33	1	SCA-PV	11
519	1	4	0		0	55	0	25.9	0	0	0	0	0	1	144	373	3	0	1	0	105	8.7	134.7	3.37	3.6	79.6	500	4.44	4.7	1.54	1	SCA-PV	11
520	1	3	0		0	48	0	26.3	0	0	0	0	0	0	152	289	2	0	0	0	105	12.3	137.8	4.13	4.7	77.8	550	5.35	5.52	1.24	1	SCA-PV	11
521	1	4	0		0	57	0	27.4	0	0	0	0	1	0	156	270	2	0	0	0	108	10.6	139.2	3.76	3.7	81.2	600	5.22	6.32	1.32	1	SCA-PV	11
522	1	3	0		0	56	0	26.3	0	0	0	0	1	0	153	342	2	0	0	0	99	10.4	138	3.49	4.3	82.6	550	3.99	4.59	1.66	1	SCA-PV	11
523	1	4	1	2	0	51	0	23.4	0	0	0	0	0	1	170	345	2	0	0	1	99	13	136.2	4.07	4.4	79.5	650	5.82	5	1.22	1	SCA-PV	11
524	1	2	0		0	77	1	26.1	0	0	0	0	0	0	169	364	5	1	0	0	96	12.6	135.8	3.48	3.9	80	550	5.12	5.45	1.78	1	SCA-PV	11
525	1	3	0		0	56	0	29.4	0	0	1	1	0	0	170	346	3	0	0	0	100	11	138.2	3.79	4.5	76.4	600	4.92	6.07	1.73	1	SCA-PV	11
526	1	4	0		0	41	0	28.6	0	0	0	1	0	1	142	358	1	0	0	1	103	7.3	135.6	3.28	4.2	76.9	600	4.51	4.92	1.52	1	SCA-PV	11
527	1	4	1	3	0	51	0	27.1	0	0	1	0	0	0	145	347	2	0	0	0	101	14	138.2	4.43	4.2	78.5	650	5.644	6.3	1.5	1	SCA-PV	11
528	1	4	0		0	68	1	26.1	0	0	0	0	1	0	164	297	4	0	0	0	102	11.6	136.4	3.71	3.6	79.1	550	3.97	6.17	1.37	1	SCA-PV	11
529	1	3	0		0	55	0	23.4	0	0	0	0	0	1	146	353	3	0	0	0	101	8.8	138.2	3.64	3.8	79.9	500	5	5.18	1.44	1	SCA-PV	11
530	1	3	0		0	56	0	21.3	0	0	0	0	0	0	158	351	3	0	0	0	96	10.5	134.7	3.41	3.7	76.7	550	3.96	5	1.69	1	SCA-PV	11
531	1	4	0		0	60	0	20.3	0	0	0	0	1	0	147	349	2	0	0	0	99	8.6	138.6	3.78	4.1	75.3	600	4	4.76	1.5	1	SCA-PV	11
532	1	3	1	2	0	64	0	20.5	0	0	0	0	0	1	147	316	4	0	0	0	102	9	137.1	3.52	3.8	79.3	800	6.78	7.4	1.34	1	SCA-PV	11
533	1	3	0		0	66	1	22.3	0	0	0	0	0	0	153	363	4	0	0	0	102	10.5	138	4.05	3.4	77.3	600	4.88	5.13	1.45	1	SCA-PV	11
534	1	4	0		0	68	1	25.6	0	0	1	0	0	1	151	347	4	1	0	0	104	7.4	136.3	4.07	4.1	81.3	600	5.32	4.87	1.67	1	SCA-PV	11
535	1	4	0		0	77	1	25.4	0	0	1	0	1	0	149	341	5	0	0	1	96	8.3	135	3.57	3.8	82.5	650	5.13	4.82	1.76	1	SCA-PV	11
536	1	2	1	4	0	39	0	25.9	0	0	0	0	0	0	166	350	1	0	0	0	107	8	138.1	3.62	3.9	80.5	700	7.23	5	1.28	1	SCA-PV	11
537	1	4	0		0	56	0	26.7	0	0	0	0	0	1	163	361	3	0	0	0	101	12.2	136.2	3.4	3.6	75.4	550	4.68	5.87	1.73	1	SCA-PV	11
538	1	4	0		0	51	0	26.4	0	0	0	0	0	0	147	366	2	0	0	0	98	9.7	137.7	3.32	3.9	83.2	550	4.82	5.28	1.38	0	SCA-PV	11
539	1	3	0		0	48	0	26.3	0	0	0	0	0	0	149	278	2	0	0	0	96	13.6	138.8	3.27	4.1	79.7	600	5.25	4.25	1.66	1	SCA-PV	11
540	1	3	1	2	0	58	0	24.1	0	0	1	0	0	0	151	352	2	0	0	0	105	10	137.6	3.82	4.4	82.4	700	6.74	6.34	1.25	1	SCA-PV	11
541	1	4	0		0	58	0	26.1	0	0	0	0	1	1	151	369	3	0	0	0	102	9.3	140	3.19	3.5	76.5	550	5.38	3.6	1.75	1	SCA-PV	11
542	1	4	0		0	52	0	24.3	0	0	0	0	0	0	166	325	2	0	0	0	96	8.1	140.8	3.2	4.2	79.4	550	5.24	6.26	1.37	1	SCA-PV	11
543	1	4	1	2	0	61	0	29.4	0	0	0	1	0	0	168	299	3	0	0	0	105	12	136.8	3.54	4.2	84.8	750	5.42	5.26	1.37	1	SCA-PV	11
544	1	4	0		0	70	1	32	0	0	1	0	0	0	152	359	4	1	0	0	98	11.9	135.1	3.21	4.1	76.5	600	4.31	3.97	1.79	1	SCA-PV	11
545	1	4	0		0	56	0	26.3	0	0	0	0	0	1	169	366	3	0	0	0	99	13.5	135.7	4.03	3.8	77.9	600	4.74	6.14	1.23	1	SCA-PV	11
546	1	2	0		0	56	0	24.6	0	0	0	0	0	0	145	343	3	0	0	1	103	8.5	137.8	4.03	3.6	84	550	3.98	4.27	1.78	1	SCA-PV	11
547	1	4	0		0	54	0	28.4	0	0	0	0	1	0	149	287	2	0	0	0	105	9.2	137.2	3.62	3.8	76.4	600	5.26	5.68	1.12	1	SCA-AICA	10
548	1	3	1	2	0	54	0	26.3	0	0	0	0	0	1	159	349	3	0	0	1	101	13	133.6	4.39	3.8	85.6	800	5.6	7.54	1.25	1	SCA-AICA	10
549	1	4	0		0	68	1	24.5	0	0	0	0	0	0	166	301	3	0	0	0	96	9.3	136.2	3.44	3.7	79.6	500	4.17	6.13	1.14	1	SCA-AICA	10
550	1	3	0		0	74	1	26.1	0	0	0	0	0	0	143	328	4	0	0	0	105	11.2	138.3	3.3	4.3	75.6	550	5.18	4.76	1.72	1	SCA-AICA	10
551	1	4	0		0	72	1	23.1	0	0	0	0	1	1	167	318	4	0	0	0	101	10.5	137	3.21	3.9	83.6	550	5	5.52	1.66	1	SCA-AICA	10
552	1	2	1	4	0	50	0	22	0	0	0	0	0	0	149	306	2	0	1	0	100	14	133.5	4.25	3.7	82.7	700	6.84	6.76	1.2345	1	SCA-AICA	10
553	1	4	0		0	74	1	27.1	0	0	1	0	0	0	171	274	4	1	0	0	96	8.2	137	3.55	4.7	76.2	500	4.44	5.78	1.32	1	SCA-AICA	10
554	1	4	0		0	56	0	26.4	0	0	0	0	0	0	128	353	3	0	0	0	99	7.8	138.2	4.01	3.7	79.1	600	4.65	5.12	1.42	1	SCA-AICA	10
555	1	4	0		0	48	0	27.4	0	0	0	1	0	1	118	335	3	0	0	0	98	13.2	134.7	3.29	4.3	78.5	650	4	4.42	1.64	1	SCA-AICA	10
556	1	3	1	2	0	57	0	26.3	0	0	0	1	0	0	206	348	3	0	0	0	94	12	133.5	4.14	4.1	83.1	700	5.62	4.54	1.65	1	SCA-AICA	10
557	1	3	0		0	55	0	24.1	0	0	0	0	1	0	174	328	3	0	1	0	101	13.8	136.3	4.12	4.2	79.9	550	5.39	5.35	1.28	1	SCA-AICA	10
558	1	2	0		0	47	0	26.3	0	0	0	0	0	1	153	342	2	0	0	0	104	14.4	139	3.7	4.1	76.8	600	5.56	6	1.14	1	SCA-AICA	10
559	1	3	1	3	0	44	0	23.1	0	0	0	0	0	0	155	348	2	0	0	0	106	13	135.7	4.16	4.4	83.3	650	5.9	4.7	1.23	1	SCA-AICA	10
560	1	4	0		0	53	0	20.1	0	0	0	0	0	1	148	354	3	0	0	0	99	7.2	140.1	3.72	3.5	75.8	600	4.76	3.16	1.04	1	SCA-AICA	10
561	1	3	0		0	50	0	23.1	0	0	0	0	0	0	118	288	2	0	0	0	97	8.9	140.3	3.53	4.6	80.4	600	3.99	4.356	1.59	1	SCA-AICA	10
562	1	4	1	3	0	57	0	25.4	0	0	0	0	0	1	142	351	3	0	0	0	103	11	134.6	3.76	4.4	82.6	550	5.69	5	1.19	1	BA	4
563	1	3	0		0	56	0	26.3	0	0	0	0	1	0	148	356	3	1	0	1	98	10.6	140.7	4.02	4.4	79.6	600	5.48	3.67	1.567	1	BA	4
564	1	4	1	3	0	78	1	20.1	0	0	1	0	0	1	154	361	5	0	0	0	95	9	136.4	4.06	3.8	81.9	700	5.56	5.67	1.2	1	BA	4
565	1	3	1	3	0	51	0	20.3	0	0	0	0	0	0	148	276	2	0	0	0	101	8	134.6	4.08	3.9	83.2	750	5.43	6.86	1.23	1	BA	4
566	1	2	1	4	0	79	1	19.4	0	0	1	0	0	0	151	358	4	0	0	0	94	10	138.4	3.44	4.1	80.4	800	5.9	6.34	1.44	1	BA	4
567	1	3	0		0	68	1	25.4	0	0	1	0	0	1	156	363	4	0	0	0	98	13.5	137.8	3.59	3.9	77.4	600	4.62	4.66	1.78	1	BA	4
568	1	3	0		0	58	0	25.6	0	0	0	0	0	0	161	340	3	0	0	0	99	13.2	140.4	3.48	3.8	76.3	650	5.03	3.7	1.56	1	BA	4
569	1	3	1	3	0	51	0	26.3	0	0	0	0	0	0	166	368	2	1	1	0	103	11	137.5	3.83	4	82.5	700	6.06	7.36	1.43	1	BA	4
570	1	4	0		0	57	0	24.1	0	0	0	0	0	0	158	280	2	0	0	0	105	12.8	134.6	3.89	3.6	79.7	600	5.56	4.79	1.14	1	BA	4
571	1	2	0		0	55	0	27.4	0	0	1	0	0	1	163	361	3	0	0	0	108	12.3	136.4	3.77	3.6	79.8	650	4.37	6.1	1.72	1	BA	4
572	1	3	0		0	54	0	26.3	0	0	1	0	1	0	144	342	2	1	0	0	99	10.4	137.8	4.09	4.1	81.2	500	3.97	4.72	1.66	1	BA	4
573	1	2	1	3	0	65	1	21.3	0	0	0	0	0	0	168	293	3	0	0	0	105	8	137.1	3.51	4.5	79.5	800	6.25	6.28	1.38	1	Arteriole	3
574	1	4	1	3	0	59	0	23.5	0	0	0	0	0	1	140	359	2	0	0	0	107	12	137	3.82	4.2	78.6	750	6.36	7.64	1.28	1	Arteriole	3
575	1	2	0		0	48	0	24.6	0	0	0	0	0	0	161	362	2	0	0	1	96	9.4	137	3.85	3.5	75.5	550	4.91	6	1.12	1	Arteriole	3
576	1	3	0		0	51	0	29.4	0	0	0	0	0	0	142	358	2	0	0	0	97	9.3	137.5	4.14	4	76.3	550	5.25	4.76	1.64	1	Arteriole	3
577	1	4	0		0	57	0	26.3	0	0	0	0	1	1	193	370	2	0	0	0	99	12.1	135.1	4.15	4.2	83.6	600	5.55	4.39	1.53	1	Arteriole	3
578	1	3	1	2	0	59	0	27.4	0	0	0	0	0	0	159	380	3	0	0	0	99	13	138.8	3.75	3.8	79.7	750	5.78	5.35	1.57	1	Arteriole	3
579	1	4	0		0	58	0	26.3	0	0	0	0	0	0	162	355	3	0	0	0	104	11.9	138.8	4.04	4.3	76.9	550	5.33	3.62	1.62	1	Arteriole	3
580	1	3	0		0	52	0	26.4	0	0	0	0	0	1	158	364	2	1	0	0	103	13.2	137.9	4.12	4.4	79.5	550	4.69	4.632	1.456	1	Arteriole	3
581	1	4	1	1	0	51	0	29.4	0	0	0	1	0	0	170	349	2	0	0	1	93	14	138.9	3.74	3.7	82.6	750	6.2	4.35	1.6	1	Arteriole	3
582	1	4	0		0	65	1	26.5	0	0	1	0	0	1	161	341	3	0	1	0	99	9.5	139.7	4.06	3.7	78.4	550	4.8	6.43	1.653	1	Arteriole	3
583	1	4	1	1	0	51	0	26.3	0	0	0	0	1	0	155	356	2	0	0	0	109	9	139.1	4.24	4	83.5	800	6.14	4.87	1.35	1	NVC	5
584	1	3	0		0	82	1	26.3	0	0	0	0	0	1	166	355	5	0	0	0	103	7.9	137.2	3.85	4.2	80.6	550	5.36	5.23	1.07	1	NVC	5
585	1	3	0		0	48	0	25.1	0	0	0	0	0	0	149	351	3	0	0	0	102	8.2	135.5	3.43	4.7	76.4	600	5.4	6.35	1.456	1	NVC	5
586	1	4	1	1	0	60	0	23.4	0	0	0	0	0	0	141	283	2	0	1	0	108	10	136.5	4.19	3.9	83.1	650	5.88	6.57	1.56	1	NVC	5
587	1	4	1	3	0	58	0	22.6	0	0	0	0	1	1	156	335	2	0	0	1	107	13	134.5	3.73	4.3	85.6	700	5.3	5.75	1.146	1	NVC	5
588	1	4	0		0	52	0	29.4	0	0	1	0	0	1	165	365	2	0	0	0	98	9.3	134.8	4.17	4	79.3	600	3.98	5.246	1.02	1	NVC	5
589	1	4	0		0	48	0	26.5	0	0	0	0	1	0	151	311	2	0	0	1	96	9.5	137.9	4.02	3.8	80.6	550	4.34	3.465	1.22	1	NVC	5
590	1	4	1	1	0	59	0	24.1	0	0	0	0	0	1	163	358	3	0	1	0	95	12	138.7	3.4	4.4	84.4	800	6.4	7.24	1.42	1	NVC	5
591	1	3	0		0	63	0	23.1	0	0	0	0	0	0	135	279	4	1	0	0	100	10.4	135.5	3.57	3.6	76.2	500	5.62	3.83	1.5	1	NVC	5
592	1	4	1	1	0	69	1	27.4	0	0	0	1	0	0	165	361	4	1	0	0	100	8	139.8	3.53	4.5	82.3	650	6.73	7.05	1.34	0	NVC	5
593	1	4	0		0	67	1	26.1	0	0	0	1	1	0	141	277	4	0	0	0	104	11.9	139.9	3.23	4	78.9	500	6.28	4.16	1.48	1	NVC	5
594	1	3	0		0	65	1	24.3	0	0	0	0	0	1	158	357	4	0	0	0	101	13.7	137.4	4.19	4.5	77.4	600	5.14	5	1.52	1	NVC	5
595	1	3	1	1	0	80	1	29.5	0	0	0	0	0	0	179	279	4	0	0	0	98	9	137.8	3.65	3.8	80.9	750	6.66	8.32	1.27	1	NVC	5
596	1	3	0		0	78	1	24.1	0	0	1	0	0	0	161	270	5	1	0	0	97	13.4	134.8	3.72	3.6	81.4	600	5.32	5.23	1.76	1	NVC	5
597	1	4	0		0	81	1	24.9	0	0	0	1	1	0	177	340	5	0	0	1	98	11	138.1	3.73	4.6	83.8	600	5.53	4.64	1.32	1	NVC	5
598	1	3	0		0	34	0	25.6	0	0	0	0	0	1	157	362	1	0	0	0	105	12.8	138.9	3.64	4.7	82.9	550	4.96	5.12	1.37	1	NVC	5
599	1	2	1	1	0	43	0	25.9	0	0	0	0	0	0	179	310	2	0	1	0	94	14	138.7	3.79	3.7	81.8	700	5.78	7.447	1.38	1	NVC	5
600	1	4	0		0	53	0	26.4	0	0	0	0	0	0	170	306	3	1	1	0	107	9.5	140.2	4.15	4.3	83.6	600	5.3	3.28	1.28	1	NVC	5
601	1	4	0		0	55	0	28.3	0	0	0	0	0	1	144	379	2	0	0	1	108	8.9	138.9	4.03	3.7	83.1	550	4.66	5.23	1.7	1	NVC	5
602	1	4	1	3	0	69	1	24.1	0	0	0	0	1	0	162	295	3	0	0	0	102	11	138	3.6	3.9	83.5	800	6.48	7.04	1.57	1	NVC	5
603	2	4	1	1	1	72	1	25.6	1	0	0	1	1	0	187	318	5	1	1	1	100	10.4	142.2	3.24	3.2	76.3	750	5.8	6.28	1.49	1	AICA	1
604	2	4	0		0	54	0	28.3	0	0	1	0	0	0	140	369	2	0	0	0	88	11.8	137.9	3.71	3.4	75.6	600	6.2	5.58	1.2	0	AICA	1
605	2	4	1	3	0	45	0	24.6	0	1	0	0	1	0	137	302	3	1	1	1	107	11.4	141.6	4.43	3.8	76.3	550	3.96	5.4	1.19	1	AICA	1
606	2	3	0		1	36	0	22.1	1	1	1	1	1	1	145	287	1	0	1	0	101	8.7	140.6	3.86	3.8	85.6	550	6.32	4.99	1.3	0	AICA	1
607	2	3	0		0	50	0	23.8	0	0	0	0	0	0	187	368	2	0	0	0	99	7.2	131	3.19	3.6	79.8	550	6.23	3.03	1.01	0	AICA	1
608	2	2	1	3	0	59	0	26.1	0	0	0	0	0	0	140	372	2	0	0	0	93	14.4	134	3.28	3.5	79.1	700	4.78	8.39	1.2	0	AICA	1
609	2	2	0		1	67	1	27.2	1	0	1	1	1	0	137	270	3	0	0	0	108	12.3	132.4	3.37	3.7	77.1	650	6.12	3.43	1.4	1	AICA	1
610	2	4	0		0	60	0	19.9	1	0	0	1	0	0	145	338	3	0	0	0	97	13.8	133.1	4	4.1	78.4	550	4.32	3.56	1.45	0	AICA	1
611	2	4	0		0	69	1	18.4	0	1	0	0	1	0	152	299	3	0	1	1	95	12.6	134	3.26	3.9	76.9	650	4.31	3.33	1.54	0	AICA	1
612	2	3	0		0	52	0	23.1	0	0	0	0	0	0	148	297	2	0	0	0	106	11.9	138.3	3.45	4.5	79.4	700	5.3	8.33	1.67	1	AICA	1
613	2	2	0		1	47	0	23.9	0	1	1	0	0	0	163	301	1	0	0	0	99	8.5	136.4	4.43	4.8	75.8	550	3.98	5.13	1.81	0	AICA	1
614	2	4	0		0	59	0	26.7	0	0	0	0	0	0	154	319	1	0	0	0	104	7.2	135.7	3.61	3.6	83.6	700	6.26	6.39	1.18	0	AICA	1
615	2	4	0		0	50	0	18.6	0	0	0	0	0	0	139	302	1	0	0	0	96	11.1	132.7	3.32	4.7	79.7	750	3.99	7.14	1.25	1	AICA	1
616	2	4	0		0	46	0	19.6	0	0	0	0	0	0	140	311	3	0	0	0	97	7.8	140.6	3.99	3.7	77.8	550	6.27	5.19	1.37	1	AICA	1
617	2	4	0		1	79	1	25.3	0	1	1	1	1	1	118	365	4	0	0	0	100	11.5	140.9	3.61	4.3	81.2	700	4.2	6.69	1.28	0	AICA	1
618	2	4	1	4	0	78	1	27.3	0	0	0	0	0	0	138	286	4	1	1	1	97	12.9	141.8	3.72	3.9	82.5	550	3.98	4.39	1.58	0	AICA	1
619	2	4	0		0	57	0	26.5	0	0	0	0	0	0	187	345	3	0	0	0	97	8.9	138.1	3.73	3.5	84.3	700	5.32	5.72	1.4	1	AICA	1
620	2	3	0		1	64	0	25.6	1	0	1	1	1	1	140	322	3	0	0	0	107	8.7	135.7	3.64	3.8	84.8	700	5.23	7.39	1.69	0	AICA	1
621	2	4	0		0	61	0	22.6	0	0	0	0	0	0	137	362	3	0	0	0	105	7.4	132.7	3.85	4.6	83.5	750	4.68	6.48	1.03	0	AICA	1
622	2	4	1	1	1	57	0	21.3	0	1	0	0	1	0	145	271	3	0	0	0	105	8.5	136	4.14	3.5	79.1	650	6.12	4.89	1.39	1	AICA	1
623	2	4	0		0	50	0	24.5	0	0	0	0	0	0	187	313	2	0	0	0	91	9.9	139.2	4.15	3.9	79.5	600	4.22	6.23	1.43	0	AICA	1
624	2	2	0		0	65	1	26.3	0	0	1	0	0	0	140	306	3	0	1	0	94	11.7	136.2	3.89	4.1	76.7	550	4.31	4.56	1.56	0	AICA	1
625	2	3	0		1	52	0	27.3	0	0	0	0	0	0	137	324	2	0	0	0	100	11.3	135.3	3.77	4.3	77.3	550	4.77	5.13	1.33	0	AICA	1
626	2	3	1	4	1	68	1	29.6	0	1	0	0	0	0	145	356	3	0	0	0	106	13.8	137.5	4.29	4.1	84.9	550	3.98	3.03	1.33	0	AICA	1
627	2	4	0		0	76	1	23.6	0	0	1	0	1	1	152	296	4	0	0	1	107	8.7	133.2	4.4	3.8	76.9	650	5.26	3.93	1.13	1	AICA	1
628	2	5	0		0	72	1	31.6	0	0	0	0	0	0	148	378	4	0	0	0	102	9.5	131.7	3.7	3.7	83.7	750	5.28	5.98	1.39	1	AICA	1
629	2	3	0		0	57	0	25.3	0	0	0	0	0	0	163	279	3	0	0	0	108	11.3	133.5	3.55	3.8	82.6	700	6.17	3.86	1.14	1	AICA	1
630	2	4	0		1	58	0	26.7	1	1	1	1	0	0	154	370	3	0	1	0	96	14.3	137.4	4.01	3.9	85.4	650	5.18	3.45	1.19	0	AICA	1
631	2	3	0		1	59	0	28.6	0	1	0	0	0	0	139	342	4	0	0	0	105	14.2	137.8	3.29	3.8	75.3	600	6.12	5.67	1.69	0	AICA	1
632	2	4	0		0	69	1	26.3	0	0	0	0	0	0	140	368	4	0	0	0	103	8.3	138.1	4.32	3.6	75.1	750	5.52	3.86	1.39	0	AICA	1
633	2	4	1	3	0	80	1	32.5	0	0	0	0	1	0	118	310	4	0	0	1	93	7.2	139.5	3.44	3.8	76.9	600	5.32	4.56	1.72	1	AICA	1
634	2	4	0		1	82	1	26.5	0	0	1	0	1	1	138	375	5	1	0	0	108	7.7	135.6	3.3	3.7	78.5	750	6.32	6.86	1.39	0	AICA	1
635	2	5	0		0	77	1	25.3	1	0	1	1	1	0	120	280	4	0	0	1	104	10.9	134.7	3.21	3.5	77.3	550	4.65	4.98	1.48	0	AICA	1
636	2	4	0		0	61	0	24.6	0	1	0	0	0	0	125	333	4	0	0	0	95	9.1	136.8	4.03	3.9	75.7	600	6	5.23	1.39	0	AICA	1
637	2	3	0		0	53	0	22.7	0	1	0	0	0	0	142	285	3	0	1	0	91	14.1	137	4.43	4.5	79.2	550	4.76	7.8	1.23	0	AICA	1
638	2	3	1	1	0	54	0	23.8	0	0	0	0	0	0	170	298	3	0	1	0	102	10.4	140.3	3.62	4.1	83.3	650	4.39	6.76	1.56	1	AICA	1
639	2	3	0		1	31	0	26.3	0	1	0	0	1	0	168	323	1	0	0	0	107	11.8	137.9	3.71	3.6	84.4	600	4.7	6.66	1.13	0	AICA	1
640	2	3	0		0	76	1	27.6	0	0	1	0	0	0	123	319	5	1	0	1	105	11.4	131.4	3.64	4.7	81.9	650	4.91	7.23	1.03	0	AICA	1
641	2	2	0		1	75	1	26.3	0	1	0	1	0	0	153	302	5	0	0	0	104	8.7	131.3	3.41	3.7	82.7	750	5.25	7.34	1.53	1	AICA	1
642	2	3	0		0	63	0	25.4	0	0	0	0	0	0	159	316	4	0	1	0	96	7.2	140.9	3.78	4.6	79.4	550	3.97	8.39	1.58	0	AICA	1
643	2	4	0		0	54	0	27.6	0	0	0	0	0	0	147	278	3	0	0	0	106	14.4	139.1	3.48	4.7	84.6	700	6.07	4.23	1.76	1	AICA	1
644	2	4	0		1	56	0	23.6	1	0	1	0	1	1	170	327	3	0	0	0	99	13.3	138.9	3.79	3.5	83.7	650	4.92	8.09	1.45	0	AICA	1
645	2	3	0		0	78	1	19.6	0	0	0	0	0	0	169	368	5	0	0	1	101	8.5	138	3.28	4.1	79.3	650	5.98	7.04	1.67	0	AICA	1
646	2	5	1	1	0	44	0	22.3	0	1	0	1	1	0	164	310	1	0	0	0	97	9.9	138.9	3.37	4.3	78.2	700	5.62	5.39	1.5	1	AICA	1
647	2	4	0		1	76	1	21.8	1	1	1	0	1	1	155	375	4	0	0	0	102	11.7	136.5	4.13	3.6	79.2	650	5.53	6.55	1.56	0	AICA	1
648	2	3	0		0	74	1	20.3	0	0	0	0	0	0	149	273	4	0	0	0	96	12.7	137.2	3.76	3.9	83.2	750	4.6	4	1.36	0	AICA	1
649	2	2	0		1	60	0	24.5	1	0	0	1	0	0	152	351	5	0	0	0	93	13.5	135.6	3.49	4.1	84.5	550	6.18	8.33	1.18	1	AICA	1
650	2	4	0		0	78	1	24.9	0	0	0	0	0	0	140	284	5	0	0	0	98	13.3	134.7	4.23	3.7	76.6	650	4.72	4.77	1.23	0	AICA	1
651	2	3	0		1	56	0	22.3	0	1	0	0	0	0	155	321	3	0	0	0	91	9.9	137.8	3.67	3.4	76.3	650	4.91	6.14	1.8	0	AICA	1
652	2	2	0		0	77	1	28.6	0	0	0	0	1	1	180	359	4	1	0	1	102	11.2	138.5	3.22	4.1	75.5	600	5.77	5.5	1.76	0	AICA	1
653	2	3	0		1	54	0	29.4	0	1	0	0	0	0	165	344	4	0	0	0	107	13	138	3.69	3.9	76.3	650	4.95	6.23	1.66	1	AICA	1
654	2	3	0		0	72	1	23.6	0	1	0	0	0	0	157	310	5	0	0	0	96	8.2	137.1	3.63	3.6	83.6	650	5.86	5.45	1.23	0	AICA	1
655	2	5	0		1	51	0	25.6	1	0	0	1	0	0	148	309	4	0	0	0	91	7.7	136.4	3.76	3.8	79.8	750	4.79	7.04	1.34	1	AICA	1
656	2	2	0		0	53	0	24.1	1	0	1	1	0	0	166	370	4	0	0	0	97	12.6	137.8	3.78	4.1	79.2	700	6.27	8.23	1.39	0	AICA	1
657	2	3	0		0	63	0	25.3	0	0	0	0	0	0	169	378	5	1	0	0	100	11.9	139.5	3.54	4.1	77.1	550	6.12	6.03	1.23	0	AICA	1
658	2	4	0		1	72	1	20.6	0	1	0	0	1	1	156	316	4	0	0	0	102	14.4	140.5	3.75	3.8	78.3	750	5.9	6.89	1.09	1	AICA	1
659	2	2	0		0	56	0	22.3	0	0	0	0	0	0	164	327	3	0	0	0	105	14.3	137.6	4.12	4.6	76.9	700	4.34	5.26	1.04	0	AICA	1
660	2	4	0		0	54	0	22.6	0	0	0	0	0	0	170	294	3	0	0	0	100	13.8	140.8	4.15	4.8	79.4	600	5.28	5.62	1.39	0	AICA	1
661	2	4	0		0	60	0	29.3	0	1	0	0	0	1	149	334	3	0	0	0	98	12.6	138.6	3.86	4.5	75.6	650	4.98	7.17	1.55	1	AICA	1
662	2	5	0		1	54	0	32.1	0	1	0	0	0	0	162	346	2	0	1	0	99	7.6	136.4	3.77	4.8	83.6	700	5.12	8.09	1.51	0	AICA	1
663	2	4	0		0	51	0	25.3	0	0	0	0	1	0	161	371	2	0	0	0	102	8.8	138.6	4.28	3.7	79.7	600	4.72	6.96	1.33	0	AICA	1
664	2	4	1	1	1	64	0	27.3	0	1	0	0	0	0	146	283	3	1	1	1	106	11.5	140.2	4.43	4	77.8	550	4.31	7.62	1.77	0	AICA	1
665	2	5	0		0	65	1	24.5	0	0	1	0	0	0	167	301	3	0	0	0	96	11.3	137.8	3.75	4.2	81.2	550	5.75	5.81	1.14	0	AICA	1
666	2	3	0		1	63	0	26.3	0	0	0	0	0	0	170	358	3	0	0	0	99	13	137.1	3.54	3.9	82.5	550	3.98	7.73	1.5	1	AICA	1
667	2	3	0		0	74	1	27.3	0	1	1	0	0	0	142	320	4	0	0	0	99	12.7	139.9	4.21	3.8	84.3	700	6.26	5.63	1.23	0	AICA	1
668	2	4	0		0	43	0	29.6	0	0	0	0	0	0	150	359	1	0	0	0	108	13.3	133.6	3.29	4.6	84.8	650	5.99	4.67	1.45	0	AICA	1
669	2	3	0		1	57	0	23.6	1	1	0	1	0	0	143	344	2	0	0	0	99	14.1	132.1	4.32	4.1	83.5	550	6.28	4.33	1.04	1	AICA	1
670	2	3	0		0	67	1	31.6	0	0	0	0	1	0	162	329	3	0	0	1	94	12	132.2	3.54	3.9	79.1	650	4.27	6.56	1.23	0	AICA	1
671	2	4	0		1	68	1	25.3	1	1	1	1	0	1	154	337	3	0	0	0	97	12.9	131.4	3.3	3.7	79.5	700	3.98	4.31	1.03	1	AICA	1
672	2	3	0		1	59	0	26.7	0	1	0	0	0	0	149	304	3	0	0	0	105	8.9	131	3.22	4.3	76.3	550	5.35	7.39	1.19	1	AICA	1
673	2	3	0		0	50	0	28.6	0	0	0	0	0	0	167	287	2	0	0	0	96	11.3	133.5	4.13	4.4	77.3	700	5.23	7.28	1.26	0	AICA	1
674	2	3	0		0	61	0	26.3	0	1	0	0	0	0	157	368	3	0	0	0	92	13.6	134.9	4.13	3.8	84.6	750	4.64	5.9	1.62	0	AICA	1
675	2	4	0		0	64	0	32.5	0	0	0	0	0	0	140	286	3	0	0	0	95	2.6	136.3	3.62	3.5	76.9	550	4.12	4.34	1.17	0	AICA	1
676	2	5	0		1	73	1	26.5	1	1	1	1	1	1	145	318	4	0	0	0	91	8.4	135.8	3.91	3.8	83.7	700	5.22	5.28	1.09	1	AICA	1
677	2	4	0		0	55	0	25.3	0	0	0	0	0	0	146	289	4	0	0	0	100	7.8	133.2	3.38	3.7	82.2	550	4.31	4.98	1.26	0	AICA	1
678	2	3	1	1	0	39	0	24.6	1	0	0	1	0	1	142	325	1	0	0	0	103	7.6	138.1	3.79	3.5	85.4	700	4.79	5.12	1.62	0	AICA	1
679	2	4	0		0	56	0	22.7	0	0	0	0	0	0	157	358	3	0	0	0	93	9.3	135.2	3.61	3.5	75.6	700	3.98	4.72	1.81	1	AICA	1
680	2	3	0		1	55	0	23.8	1	0	0	1	0	0	152	298	3	0	0	0	92	9.1	135.3	3.77	4.1	75.1	750	5.21	4.31	1.73	0	AICA	1
681	2	3	0		0	71	1	26.3	0	0	0	0	0	0	158	279	4	0	0	1	107	9.1	134.4	3.73	3.9	82.6	650	5.28	5.75	1.63	0	AICA	1
682	2	5	0		0	76	1	27.6	0	0	1	0	1	1	159	296	5	0	1	0	97	12	131.2	3.69	3.5	79.9	600	6.11	3.98	1.67	0	AICA	1
683	2	3	0		1	52	0	26.3	1	0	1	0	0	0	140	273	3	0	0	0	100	7	134.7	3.85	3.9	79.3	550	5.18	6.26	1.33	1	AICA	1
684	2	4	0		0	69	1	25.4	0	1	0	1	1	0	149	329	4	0	0	0	98	9	133.6	4.34	4.5	77.1	550	6.22	4.99	1.56	0	AICA	1
685	2	4	0		0	60	0	27.6	0	0	0	0	0	0	157	339	3	0	0	0	102	11.4	136.4	4.15	4.4	78.5	550	4.76	6.28	1.31	0	AICA	1
686	2	3	0		0	67	1	23.6	0	0	0	0	0	0	164	358	4	0	0	0	107	8.7	137.8	3.87	3.6	76.9	650	5.52	4.27	1.39	1	AICA	1
687	2	3	0		0	54	0	19.6	0	0	0	0	0	0	149	316	3	0	0	0	91	12.7	136.1	3.77	4.8	79.7	750	6.32	7.98	1.28	1	AICA	1
688	2	3	0		1	57	0	22.3	0	1	0	0	0	0	167	285	3	0	0	0	98	13.5	136.9	4.19	3.7	75.8	700	4.95	5.35	1.3	0	AICA	1
689	2	5	0		0	79	1	21.8	0	0	1	0	1	0	165	278	5	1	0	1	94	13.3	139.2	4.42	4.6	83.7	650	6	5.23	1.34	0	AICA	1
690	2	4	1	4	1	46	0	20.3	0	0	0	0	0	0	145	348	2	0	0	0	93	12.8	140.1	3.72	4	79.7	600	4.76	4.64	1.28	0	AICA	1
691	2	2	0		0	76	1	24.5	0	0	0	0	0	1	147	317	4	0	0	0	102	11.4	132	3.57	3.5	77.8	750	4.39	7.12	1.08	1	AICA	1
692	2	4	0		1	65	1	24.9	1	1	1	1	1	1	140	362	3	0	0	0	94	8.7	131.5	4.31	4.1	81.3	600	5	5.22	1.12	0	AICA	1
693	2	5	0		0	54	0	22.3	0	0	0	0	0	0	164	309	3	0	0	1	91	9	135.4	3.27	4.5	82.5	750	4.91	4.31	1.72	0	AICA	1
694	2	2	0		0	74	1	24.5	0	0	1	0	0	0	154	312	4	1	0	0	101	14	135	4.42	3.6	84.7	550	5.25	4.79	1.31	0	AICA	1
695	2	4	0		0	67	1	26.3	0	1	0	0	0	0	170	374	4	0	0	0	92	14.4	134	3.49	3.9	84.8	600	3.97	3.98	1.75	0	AICA	1
696	2	3	0		0	58	0	27.3	0	0	0	0	0	0	201	285	3	0	0	0	92	13.2	136.3	3.35	3.8	83.5	550	6.14	5.21	1.28	1	AICA	1
697	2	3	0		1	74	1	29.6	1	1	0	1	0	0	189	331	4	0	0	0	107	12.7	135	3.31	4.5	79.1	650	4.92	5.28	1.26	0	AICA	1
698	2	3	0		1	75	1	23.6	0	0	0	0	1	0	158	343	3	0	0	1	98	9.5	136.2	4.23	4.4	79.9	600	5.58	6.11	1.79	0	AICA	1
699	2	2	0		0	55	0	31.6	0	0	0	0	0	0	145	287	4	0	0	0	94	9	137.7	4.13	4.1	76.7	650	5.62	5.18	1.28	1	AICA	1
700	2	3	1	3	1	46	0	25.3	1	1	1	1	1	0	159	370	5	0	0	0	93	11.3	141.3	3.52	3.5	77.3	750	5.5	6.22	1.27	0	AICA	1
701	2	2	0		1	65	1	26.7	1	1	1	1	0	1	155	367	5	0	0	0	101	13	132.5	3.76	3.5	84.9	550	4.79	4.76	1.68	0	AICA	1
702	2	2	0		0	57	0	28.6	0	0	0	0	0	0	160	330	3	0	0	0	92	14.4	139.7	3.64	3.8	76.4	700	6.1	5.52	1.35	1	AICA	1
703	2	4	0		0	66	1	26.3	0	0	1	0	0	0	169	368	4	0	0	0	103	13.3	133	3.43	3.7	83.7	650	4.72	6.32	1.23	1	AICA	1
704	2	4	0		0	63	0	32.5	0	0	0	0	0	0	167	339	4	0	0	0	101	8.5	139.9	3.78	4	82.6	650	4.71	4.95	1.64	0	AICA	1
705	2	4	0		0	63	0	26.5	0	0	0	0	0	0	158	334	3	0	0	0	101	7.9	136.6	3.46	3.9	85.5	700	5.77	6	1.12	0	AICA	1
706	2	3	0		1	56	0	25.3	0	0	0	0	0	0	189	273	3	0	0	0	107	14.3	134.2	3.39	4.5	75.3	650	4.55	4.76	1.22	0	AICA	1
707	2	4	0		0	76	1	24.6	0	0	0	0	1	0	158	279	4	0	0	0	94	14.2	133.1	3.23	4.6	75.1	750	5.83	4.39	1.31	1	AICA	1
708	2	4	0		1	77	1	22.7	0	1	1	1	0	0	147	375	4	1	1	1	98	8.3	135.7	3.36	3.6	76.7	550	4.79	5	1.79	0	AICA	1
709	2	3	1	3	0	68	1	23.8	0	0	0	0	0	0	166	309	3	0	0	0	98	7.2	140.3	4.14	4.4	78.5	650	6.15	4.91	1.38	1	AICA	1
710	2	2	0		0	58	0	26.3	0	0	0	0	0	0	158	341	3	0	0	0	93	11.4	137.2	3.76	3.6	77.3	650	4.44	5.25	1.21	0	AICA	1
711	2	4	0		0	60	0	27.6	0	1	0	0	0	0	163	336	3	0	0	0	106	14.2	140.4	3.48	4.3	75.7	600	5.35	3.97	1.28	0	AICA	1
712	2	3	0		1	60	0	26.3	1	0	1	1	0	0	147	324	3	0	0	0	108	7.7	136.6	4.32	4.4	79.2	650	5.22	6.14	1.11	1	AICA	1
713	2	2	0		0	54	0	25.4	1	0	0	1	0	0	153	296	3	0	0	0	95	10.3	132.1	3.66	3.5	83.3	650	5.78	4.92	1.18	0	AICA	1
714	2	3	0		0	78	1	27.6	0	0	0	0	1	0	162	284	5	1	0	1	94	13.7	132.2	3.28	3.8	84.4	750	5.12	5.58	1.22	0	AICA	1
715	2	3	0		0	50	0	23.6	0	0	0	0	0	0	151	375	3	0	0	0	98	9	131.3	3.66	4.1	81.9	700	4.42	5.62	1.76	1	AICA	1
716	2	3	0		1	51	0	19.6	1	1	1	1	1	1	151	272	3	0	0	0	99	7.2	131	3.6	3.8	82.7	550	4.51	5.5	1.52	0	AICA	1
717	2	4	0		0	72	1	22.3	0	0	0	0	0	0	164	305	4	0	0	0	96	11.4	133.5	3.76	3.9	79.4	750	3.97	4.79	1.32	0	AICA	1
718	2	3	1	3	1	63	0	21.8	0	1	0	0	0	0	169	363	3	0	0	0	99	9.1	137.5	3.78	3.9	84.6	700	5	6.1	1.25	0	AICA	1
719	2	4	0		0	67	1	20.3	0	0	0	0	1	0	158	342	4	0	0	0	106	12	137.3	3.52	4.3	83.7	600	5.96	4.72	1.08	0	AICA	1
720	2	3	0		1	54	0	24.5	0	1	0	1	0	0	162	280	3	0	0	0	107	14.1	135.8	3.71	4.4	79.3	650	4	4.71	1.76	1	AICA	1
721	2	4	0		0	43	0	24.9	0	0	0	0	0	0	145	354	2	0	0	0	95	10.4	139.2	4.11	3.8	78.2	700	5.29	5.77	1.39	0	AICA	1
722	2	4	1	3	0	77	1	22.3	0	0	0	0	0	1	168	319	4	1	0	0	104	11.8	138.3	4.42	3.4	79.2	600	4.2	4.55	1.19	0	AICA	1
723	2	4	0		1	71	1	24.5	1	0	0	1	1	0	160	327	3	0	0	0	106	11.4	135.2	3.87	3.7	83.2	550	4.88	5.83	1.31	1	AICA	1
724	2	3	0		0	61	0	26.3	0	0	0	0	0	0	150	290	4	0	0	1	92	8.7	135.3	3.77	3.9	84.5	550	5.32	4.79	1.25	0	AICA	1
725	2	4	0		0	52	0	27.3	0	1	0	0	0	0	159	308	3	0	0	0	99	7.2	134	4.43	3.8	76.6	550	5.13	6.15	1.27	0	AICA	1
726	2	4	0		1	49	0	29.6	1	0	1	0	0	0	167	380	3	0	0	0	93	14.4	132.2	3.77	4.3	76.3	700	4.68	4.44	1.14	1	AICA	1
727	2	3	0		0	60	0	23.6	0	0	0	0	0	0	162	347	2	0	0	0	96	12.4	131.7	3.57	4.1	75.5	650	4.82	5.35	1.32	0	AICA	1
728	2	3	1	4	0	72	1	31.6	0	0	0	1	1	1	151	371	4	0	0	0	99	12.9	136.1	4.03	3.4	76.3	550	5.25	5.22	1.58	1	AICA	1
729	2	3	0		1	75	1	25.3	0	1	0	0	0	0	158	360	4	0	0	0	101	10.7	136.4	3.27	3.8	83.6	650	4.31	5.78	1.62	1	AICA	1
730	2	4	0		0	60	0	26.7	0	0	0	0	0	0	146	320	5	0	0	0	107	9.8	137.8	4.21	3.9	79.8	700	4.74	5.12	1.5	0	AICA	1
731	2	4	0		1	78	1	28.6	1	1	1	1	0	0	198	297	5	1	0	1	91	9.6	136.1	3.42	4.3	79.2	550	3.98	4.42	1.79	0	AICA	1
732	2	4	0		0	65	1	26.3	0	0	0	0	0	0	144	306	5	0	0	0	103	7.5	138.9	3.31	4.6	77.1	700	5.26	4.51	1.1	1	AICA	1
733	2	3	0		0	57	0	32.5	0	0	0	0	0	0	169	307	3	0	0	0	106	13.2	139.1	3.22	3.6	78.3	750	6.28	6.97	1.72	0	AICA	1
734	2	3	1	3	0	56	0	26.5	0	0	0	0	0	0	145	292	3	0	0	0	109	12.5	140.1	4.03	3.9	76.9	550	6.17	5	1.71	0	AICA	1
735	2	4	0		1	51	0	25.3	0	1	0	0	0	0	147	303	3	0	0	0	107	14.1	132	4.31	3.7	79.4	700	5.18	5.96	1.77	1	AICA	1
736	2	4	0		0	72	1	24.6	0	0	1	1	1	0	159	364	2	0	0	0	98	11.5	131.5	3.27	4.6	75.6	550	5	4	1.55	0	AICA	1
737	2	4	0		1	68	1	22.7	1	0	0	0	1	0	154	287	2	0	0	0	98	8.8	135.1	3.71	3.8	83.6	700	4.86	5.29	1.23	0	AICA	1
738	2	4	0		0	66	1	23.8	0	0	0	0	0	0	153	345	2	0	0	0	92	10.7	134	3.64	3.5	79.7	700	5.32	4.79	1.79	1	AICA	1
739	2	2	0		1	66	1	26.3	1	1	1	0	0	1	140	287	2	0	0	0	94	9.8	134	3.41	4.5	77.8	750	4.44	3.98	1.15	0	AICA	1
740	2	3	0		0	54	0	27.6	0	0	0	0	1	0	162	356	2	0	0	0	106	14.2	136.3	3.68	4.6	81.2	650	4.65	5.62	1.44	1	AICA	1
741	2	4	0		0	52	0	26.3	0	0	0	0	0	0	166	374	2	0	0	0	101	7.7	136.2	3.48	3.6	82.5	600	6	5.48	1.35	0	AICA	1
742	2	4	1	3	1	65	1	25.4	1	1	0	1	0	1	153	348	4	0	0	0	102	12.9	143.3	3.79	3.5	84.3	550	4.76	6.06	1.22	1	AICA	1
743	2	2	0		0	40	0	27.6	0	0	0	0	0	0	175	299	2	0	0	0	99	8.9	135.4	3.28	4.1	84.8	550	4.88	5.18	1.78	0	AICA	1
744	2	4	0		0	62	0	23.6	0	0	0	0	0	0	164	354	2	0	0	0	98	11.3	141.8	3.37	3.7	83.5	550	5.77	6.13	1.12	0	AICA	1
745	2	4	0		0	66	1	19.6	0	0	0	0	0	1	170	277	2	0	0	0	95	13.6	136.2	4.13	3.5	79.1	650	4.91	4.76	1.42	1	AICA	1
746	2	4	0		1	52	0	22.3	0	1	0	0	1	0	161	339	2	0	0	1	91	2.6	136.1	3.76	4.1	79.5	750	5.25	5.52	1.51	0	AICA	1
747	2	4	1	1	0	62	0	21.8	0	0	0	0	0	0	162	354	2	0	0	0	105	8.4	135.7	3.79	3.6	76.3	700	5.55	6.22	1.77	1	AICA	1
748	2	2	0		1	55	0	20.3	0	0	0	0	1	0	155	288	2	0	0	0	94	14.2	135.7	4.39	4	77.4	650	6.07	4.95	1.2	0	AICA	1
749	2	5	0		0	79	1	24.5	0	0	0	1	0	0	168	321	2	1	0	0	97	8.3	134.8	3.67	3.8	84.6	600	4.92	5	1.28	0	AICA	1
750	2	4	0		1	62	0	24.9	1	0	0	0	1	0	164	369	2	0	0	0	101	7.2	131.1	3.62	4.1	76.9	750	5.66	4.76	1.56	0	AICA	1
751	2	4	0		1	48	0	22.3	0	0	0	0	0	0	152	326	2	0	0	0	106	7.6	131.9	3.69	3.7	83.5	600	5.62	4.69	1.29	1	AICA	1
752	2	3	0		0	54	0	24.5	0	1	0	0	1	0	157	377	2	0	0	0	97	12.4	130.8	3.63	3.8	82.2	750	5.53	6	1.79	0	AICA	1
753	2	5	0		0	65	1	26.3	0	0	0	0	0	0	163	327	2	0	0	0	99	14.3	131.4	3.76	4.6	85.6	550	4.96	4.19	1.34	0	AICA	1
754	2	5	0		1	66	1	27.3	1	1	1	1	1	1	158	294	2	0	0	0	95	9	132.1	3.78	4.4	75.6	600	6.18	5.59	1.62	1	AICA	1
755	2	5	0		0	73	1	29.6	0	0	0	0	0	0	166	313	2	0	0	0	102	11	136.4	3.84	4.5	75.6	550	4.72	3.97	1.48	0	AICA	1
756	2	4	0		0	52	0	23.6	0	0	0	0	0	0	141	310	2	0	0	0	100	8.8	140.5	3.69	4.8	76.2	650	4.69	6.14	1.06	0	AICA	1
757	2	2	0		0	61	0	31.6	0	0	0	0	1	0	158	282	2	0	0	1	104	13.3	138.4	4.38	3.8	77.1	600	5.77	4.27	1.18	1	AICA	1
758	2	3	0		1	73	1	25.3	0	1	0	1	1	0	147	319	2	0	0	0	91	13.9	137.6	4.25	4.3	78.7	650	4.95	5.68	1.13	0	AICA	1
759	2	4	1	4	1	59	0	26.7	0	1	0	0	0	1	159	375	3	0	0	0	102	14.2	136.7	3.72	3.9	76.9	750	5.86	5.62	1.76	0	AICA	1
760	2	5	0		0	66	1	28.6	1	0	0	0	0	0	150	313	2	0	0	0	93	7.4	135	3.67	4.1	79.6	550	4.97	5.6	1.52	1	AICA	1
761	2	5	0		1	51	0	26.3	0	0	0	0	1	0	169	344	2	0	0	0	97	14.3	135	4.34	3.8	75.6	700	6.27	4.79	1.22	0	PICA	6
762	2	5	1	1	1	70	1	32.5	0	1	0	0	0	1	166	315	4	0	0	0	98	13.8	134.7	4.13	4.3	83.6	650	6.02	6.1	1.55	0	PICA	6
763	2	3	1	3	0	84	1	26.5	0	0	0	0	0	0	155	291	5	1	0	0	94	12.6	134.8	3.19	3.3	79.5	650	5.9	4.69	1.44	1	PICA	6
764	2	3	0		0	75	1	25.3	0	0	0	0	1	0	160	289	2	0	0	0	108	7.6	133.5	4.26	3.9	77.8	700	4.44	4.39	1.76	0	PICA	6
765	2	2	0		1	50	0	24.6	1	0	0	0	0	0	148	368	2	0	0	0	106	8.1	136.4	3.87	3.7	81.2	650	5.28	5.76	1.69	0	PICA	6
766	2	2	0		1	65	1	22.7	1	1	1	1	0	1	144	301	2	0	0	0	99	13.5	137.9	3.42	4.3	82.7	750	4.98	4.57	1.48	1	PICA	6
767	2	2	0		0	57	0	23.8	0	0	0	0	1	0	152	372	2	0	0	0	104	13.3	138.3	4.37	4.6	84.3	550	5.12	5.83	1.19	0	PICA	6
768	2	2	0		1	74	1	26.3	0	0	0	0	0	0	149	335	2	0	0	0	101	11.8	135	4.37	3.8	84.8	650	4.72	4.79	1.59	1	PICA	6
769	2	4	1	3	1	67	1	27.6	1	1	0	1	0	1	140	376	4	0	0	0	107	11.3	138.7	3.7	3.3	83.9	650	4.71	6.03	1.55	0	PICA	6
770	2	3	0		0	52	0	26.3	0	1	0	0	0	0	154	270	2	0	0	0	106	14.1	134.7	3.64	3.8	79.1	600	5.73	4.47	1.14	0	PICA	6
771	2	5	1	4	1	60	0	25.4	1	1	0	1	0	1	156	376	3	0	0	0	97	9.2	139.4	4.31	3.4	79.5	650	3.98	5.63	1.27	1	PICA	6
772	2	3	0		0	66	1	27.6	0	0	0	0	1	0	147	326	2	1	1	1	93	8.6	137	3.48	4	76.5	650	6.24	5.22	1.68	0	PICA	6
773	2	2	1	2	1	55	0	23.6	1	1	1	0	0	1	145	340	4	0	0	0	94	10	140.3	4.12	3.2	77.3	750	5.99	5.87	1.62	1	PICA	6
774	2	3	0		0	54	0	19.6	0	0	0	0	1	0	168	358	2	0	0	0	100	12.9	137.9	3.64	4.1	84.6	700	6.28	5.28	1.6	0	PICA	6
775	2	3	0		1	71	1	22.3	1	0	0	0	0	0	169	327	2	0	0	0	98	11.5	131.4	3.43	4.3	76.4	550	4.47	4.25	1.79	0	PICA	6
776	2	4	0		0	45	0	21.8	0	0	0	0	1	0	162	377	2	0	0	0	98	14.4	131.3	3.27	3.5	83.7	750	3.98	4.51	1.1	1	PICA	6
777	2	3	0		0	55	0	20.3	0	0	0	0	0	0	146	375	2	0	0	0	101	14.2	140.9	4.33	3.9	82.2	700	5.35	3.97	1.69	0	PICA	6
778	2	4	0		0	73	1	24.5	1	0	0	0	1	0	170	342	2	0	0	0	107	7.4	139.1	4.43	4.4	85.6	600	5.33	5	1.39	1	PICA	6
779	2	4	0		1	75	1	24.9	1	1	0	1	0	1	168	290	2	0	0	0	91	10.4	138.9	3.62	4.4	75.6	650	4.64	5.76	1.76	0	PICA	6
780	2	5	0		0	52	0	22.3	0	0	0	0	0	0	141	373	2	0	0	0	107	11.8	137	3.63	3.6	75.1	700	4.12	4.77	1.57	0	PICA	6
781	2	3	1	2	0	67	1	24.5	0	0	0	0	0	0	143	315	4	0	0	0	100	11.4	138.9	3.64	4.3	82.7	550	5.42	5.29	1.33	0	PICA	6
782	2	5	0		1	60	0	26.3	0	0	0	0	0	0	164	349	2	0	0	0	93	8.7	137.3	3.41	3.7	79.9	700	4.31	4.2	1.79	1	PICA	6
783	2	4	0		0	54	0	27.3	0	0	0	0	0	0	153	372	2	0	0	0	95	12.7	135.2	3.78	4.8	79.3	650	4.79	4.99	1.03	0	PICA	6
784	2	5	1	2	0	84	1	29.6	0	0	0	0	1	1	151	316	5	1	1	1	103	13.5	141.3	3.48	4	77.6	650	3.98	5.32	1.47	0	PICA	6
785	2	5	0		0	49	0	23.6	0	0	0	0	0	0	149	279	2	0	0	0	102	13.3	137.7	3.76	3.5	78.5	700	5.55	5.13	1.63	0	PICA	6
786	2	4	0		1	73	1	31.6	0	0	1	1	1	0	189	327	2	0	0	0	94	11.8	136.8	3.28	3.9	76.9	650	5.28	4.87	1.22	1	PICA	6
787	2	4	1	4	0	57	0	25.3	0	0	0	0	0	1	188	311	3	0	0	0	94	11.4	134.9	3.37	4.2	79.7	750	6.11	4.82	1.47	0	PICA	6
788	2	3	1	3	0	78	1	26.7	0	0	0	0	0	1	206	354	4	0	1	1	108	8.7	136.2	4.13	3.3	75.4	550	4.18	5.25	1.28	0	PICA	6
789	2	2	1	1	1	76	1	28.6	1	0	0	0	1	1	153	322	4	0	0	0	96	9	138.9	3.76	3.5	83.7	650	6.22	4.54	1.25	0	PICA	6
790	2	3	0		1	66	1	26.3	0	1	0	1	0	1	143	284	2	0	0	0	101	14.4	138.1	3.42	3.8	79.7	650	4.7	4.74	1.51	1	PICA	6
791	2	4	0		0	60	0	32.5	0	0	0	0	0	0	152	348	4	0	0	0	92	14.2	136.1	4.23	3.9	77.3	600	5.52	3.98	1.77	0	PICA	6
792	2	5	0		0	55	0	26.5	0	0	0	0	0	0	161	297	3	0	0	0	107	7.4	139	3.67	3.8	81.3	650	6.32	5.26	1.47	0	PICA	6
793	2	3	0		1	57	0	25.3	1	1	0	0	1	0	146	375	3	0	0	0	99	10.4	139.1	3.21	4	82.5	650	4.59	6.28	1.76	1	PICA	6
794	2	3	1	2	0	66	1	24.6	0	0	0	0	0	0	165	304	4	0	1	1	104	11.8	140.3	3.69	3.5	83.7	750	6	6.17	1.77	0	PICA	6
795	2	4	0		0	67	1	22.7	0	0	0	0	0	0	154	340	4	1	0	0	108	11.4	132	3.63	4.1	84.8	700	4.76	5.18	1.29	0	PICA	6
796	2	4	1	4	1	72	1	23.8	0	1	0	0	0	1	149	283	4	0	0	0	102	8.7	134	3.76	3.7	83.7	550	4.39	5	1.2	0	PICA	6
797	2	3	0		0	68	1	26.3	0	0	0	0	0	0	152	313	4	0	0	0	106	12.7	135.2	3.78	3.9	79.1	750	5	4.76	1.19	1	PICA	6
798	2	3	0		0	67	1	27.6	1	1	0	0	1	0	158	327	4	0	0	0	94	13.7	132.9	3.54	3.5	79.9	700	4.49	5.32	1.32	0	PICA	6
799	2	4	0		0	62	0	26.3	0	0	0	0	0	0	167	376	4	0	0	0	99	9	134	3.75	4.6	76.7	600	5.25	4.84	1.13	0	PICA	6
800	2	5	0		0	54	0	25.4	0	0	0	0	0	0	162	267	3	0	0	0	97	7.2	136.2	4.17	3.6	75.3	650	3.97	4.65	1.57	0	PICA	6
801	2	5	0		1	56	0	27.6	1	1	0	1	0	0	158	357	3	0	0	0	102	11.4	135.2	4.11	4.4	84.9	700	6.14	6	1.22	1	PICA	6
802	2	2	1	2	0	69	1	23.6	0	0	0	0	0	0	147	283	3	0	0	0	107	9.1	143.3	3.85	3.3	76.4	500	4.29	4.76	1.25	0	PICA	6
803	2	5	0		1	65	1	19.6	0	1	0	0	1	1	157	327	4	0	0	0	99	12	136.8	3.51	4.3	82.7	700	5.58	4.85	1.54	0	PICA	6
804	2	4	0		0	48	0	22.3	0	0	0	0	0	0	168	355	3	0	0	0	94	14.1	135.6	4.38	4.5	80.6	650	5.46	5.72	1.74	1	PICA	6
805	2	2	0		0	71	1	21.8	0	0	0	0	0	0	151	276	5	1	0	0	97	10.4	138.8	4.43	3.5	84.5	600	5.36	4.91	1.18	0	PICA	6
806	2	4	0		0	74	1	20.3	0	0	0	1	0	0	165	377	5	1	0	0	103	11.8	139	3.75	3.8	80	750	4.97	5.25	1.26	0	PICA	6
807	2	2	0		0	48	0	24.5	0	0	0	0	0	0	166	292	3	0	0	0	93	13.6	137.7	3.59	4.8	76.4	600	6.1	5.45	1.28	0	PICA	6
808	2	4	0		1	61	0	24.9	1	1	1	0	1	0	150	331	3	0	0	0	91	12	132	4.21	3.8	76.9	750	4.37	6.07	1.17	1	PICA	6
809	2	3	0		0	60	0	22.3	0	0	0	0	0	0	204	327	3	0	0	0	102	11.4	132.1	3.61	3.9	78.4	550	4.31	4.92	1.18	0	PICA	6
810	2	3	1	3	0	49	0	18.9	0	0	0	0	0	1	198	319	3	0	1	1	101	8.2	137.4	4.32	4.1	75.8	600	5.87	5.92	1.42	0	PICA	6
811	2	3	0		1	65	1	26.5	1	0	0	0	0	0	159	345	4	0	0	0	101	9.5	132	3.46	4.3	83.6	550	4.67	5.64	1.76	1	PICA	6
812	2	5	0		0	76	1	23.4	0	0	0	0	0	0	162	330	4	0	0	0	92	10.2	131	3.3	4.1	79.6	650	5.38	5.53	1.32	0	PICA	6
813	2	5	0		0	72	1	22.7	0	1	0	0	0	0	152	299	4	0	0	0	94	13	136.3	3.22	3.8	77.8	600	4.67	4.96	1.14	0	PICA	6
814	2	2	0		1	57	0	27.3	0	0	0	0	0	0	163	328	3	0	0	0	108	9.9	134.2	4.25	3.7	81.2	650	6.04	6.14	1.65	1	PICA	6
815	2	3	0		0	50	0	19.9	0	0	0	0	1	0	145	283	2	0	0	0	107	7.2	140.6	4.23	4.1	82.6	750	5.22	4.72	1.32	1	PICA	6
816	2	4	1	1	0	73	1	25.4	0	0	0	0	0	1	170	343	4	0	1	1	102	11.4	136.9	3.62	3.6	84.3	550	4.13	4.66	1.76	0	PICA	6
817	2	5	0		1	62	0	23.6	0	1	0	0	0	0	161	277	4	0	0	0	99	9.1	140.8	3.71	3.8	84.8	700	4.79	4.18	1.25	0	PICA	6
818	2	4	0		0	57	0	26.6	0	0	0	0	0	0	160	337	3	0	0	0	92	12.9	136	3.48	4.6	76.5	650	3.98	6.22	1.72	0	PICA	6
819	2	4	0		1	54	0	18.9	0	1	0	0	1	0	153	343	3	0	0	0	106	11.5	134.1	3.49	4.1	79.1	650	5.62	4.7	1.21	0	PICA	6
820	2	4	1	3	0	82	1	26.5	0	0	0	0	1	0	155	280	5	1	1	1	108	14.4	136.7	3.61	3.4	79.8	700	5.48	5.52	1.25	1	PICA	6
821	2	4	1	1	0	69	1	23.4	0	0	0	0	0	1	149	321	4	0	1	1	94	14.2	140.2	3.77	3.6	76.7	650	6.06	6.32	1.45	0	PICA	6
822	2	4	0		0	56	0	22.7	0	0	0	0	0	0	159	317	3	0	0	0	96	7.4	134.6	3.73	3.9	77.3	750	5.18	4.59	1.07	1	PICA	6
823	2	2	0		1	63	0	27.3	0	0	0	0	0	0	154	354	3	0	0	0	103	10.4	131.1	3.67	4.3	84.6	550	6.13	6	1.22	0	PICA	6
824	2	5	0		0	71	1	19.9	0	0	0	0	1	0	142	335	4	0	0	0	95	14.1	132	3.65	4.4	76.9	650	4.76	4.76	1.12	0	PICA	6
825	2	3	0		0	60	0	25.4	0	0	0	0	0	0	144	271	4	0	0	0	100	10.4	130.8	4.21	3.6	83.9	650	5.52	4.39	1.64	1	PICA	6
826	2	3	0		0	52	0	23.6	0	0	0	0	0	0	166	357	3	0	0	0	92	11.8	134.4	4.22	4.2	82.6	600	6.22	5	1.53	0	PICA	6
827	2	3	0		1	63	0	26.6	0	0	0	0	0	0	154	283	3	0	0	0	93	11.4	136.4	3.87	3.7	85.4	650	4.95	4.49	1.26	0	PICA	6
828	2	2	1	2	0	73	1	18.9	0	0	0	0	1	0	142	270	4	0	1	1	101	13.2	138	3.77	4.1	75.3	650	5	5.25	1.14	1	PICA	6
829	2	5	0		1	54	0	26.5	0	0	0	0	0	0	156	342	3	0	0	0	108	12.5	136.1	4.1	3.8	75.5	750	4.76	3.97	1.72	0	PICA	6
830	2	4	0		0	55	0	23.4	0	0	0	0	0	0	145	313	3	0	0	0	103	14.1	137.9	4.42	3.5	76.9	700	4.69	6.14	1.66	0	PICA	6
831	2	4	0		0	61	0	22.7	0	1	0	1	0	1	151	307	4	1	0	0	95	11.5	138.5	3.7	4.5	78.5	550	6	6.07	1.18	0	PICA	6
832	2	4	0		0	54	0	27.3	0	0	0	0	0	0	156	301	3	0	0	0	99	8.8	131.1	3.57	3.9	77.3	750	4.19	4.92	1.22	0	PICA	6
833	2	4	0		0	79	1	19.9	0	0	0	0	1	0	160	364	5	1	0	0	101	10.7	132	4.34	3.6	75.7	700	5.59	5.92	1.7	1	PICA	6
834	2	3	0		1	48	0	25.4	1	0	1	0	0	0	170	283	3	0	0	0	96	9.8	132.3	3.27	3.8	79.2	600	3.97	5.64	1.52	0	PICA	6
835	2	4	0		0	53	0	23.6	0	0	0	0	0	0	187	354	3	0	0	0	108	14.2	132.5	4.12	4.7	83.3	650	6.14	5.53	1.32	0	PICA	6
836	2	3	0		0	67	1	26.6	0	0	0	0	1	0	158	356	4	0	0	0	91	7.7	133.9	3.69	3.7	84.4	700	4.27	4.96	1.59	0	PICA	6
837	2	4	0		0	64	0	18.9	0	0	0	0	0	0	144	369	3	0	0	0	91	12.9	136.2	3.35	3.5	81.9	550	5.68	6.14	1.23	0	PICA	6
838	2	2	1	2	0	79	1	26.5	0	0	0	0	1	0	168	320	4	0	1	1	96	11.7	140.9	3.81	3.8	82.7	700	5.62	4.72	1.76	1	PICA	6
839	2	5	0		0	61	0	23.4	0	0	0	0	0	0	161	339	4	0	0	0	103	9.2	139.8	4.23	3.6	79.4	650	5.6	4.66	1.39	0	PICA	6
840	2	5	0		1	64	0	22.7	1	0	0	0	0	0	142	298	4	0	0	0	98	8.5	139.4	4.26	4	84.6	650	4.79	5.77	1.2	0	PICA	6
841	2	3	0		0	68	1	27.3	0	0	0	0	1	0	150	331	4	0	0	0	103	10.3	138.3	3.52	3.8	83.7	700	6.1	4.58	1.49	0	PICA	6
842	2	4	0		0	57	0	19.9	0	0	0	0	0	0	168	354	3	0	0	0	104	7.6	136.6	3.76	4.2	79.3	650	4.69	5.86	1.25	1	PICA	6
843	2	4	0		0	67	1	25.4	0	0	0	0	0	0	159	275	3	0	0	0	91	13.97	140.7	3.74	3.5	78.2	750	4.39	7.69	1.37	0	PICA	6
844	2	4	0		0	81	1	23.6	0	0	0	0	0	0	149	320	5	1	0	1	98	7.93	132.6	3.43	4.1	79.2	550	5.76	8.39	1.14	0	PICA	6
845	2	4	0		1	34	0	26.6	1	0	0	0	0	0	120	292	1	0	0	0	110	8.98	139.8	3.58	4.7	83.2	650	4.57	5.2	1.07	1	PICA	6
846	2	5	0		0	75	1	22.7	0	0	1	0	0	0	118	280	3	0	0	0	108	12.89	134.6	3.46	4.1	84.5	650	5.83	7.79	1.32	0	PICA	6
847	2	5	0		0	49	0	27.3	0	0	0	0	0	0	155	315	3	0	0	0	91	11.36	136.2	3.79	3.9	76.6	600	4.79	6.23	1.42	0	VA	12
848	2	5	1	2	0	49	0	19.9	0	0	0	0	0	0	130	299	2	0	1	1	97	13.37	135.1	3.23	3.4	76.3	650	6.03	4.78	1.64	0	VA	12
849	2	4	0		1	65	1	25.4	1	0	0	0	0	1	136	321	4	0	0	0	97	8.01	135.7	3.34	4.3	75.5	650	4.47	6.12	1.53	0	VA	12
850	2	5	0		0	50	0	23.6	0	0	0	0	0	0	118	311	3	0	0	0	99	13.1	137.8	4.14	4.5	76.3	750	5.63	6.56	1.36	1	VA	12
851	2	5	0		0	67	1	26.6	0	0	0	0	1	0	138	326	5	0	0	0	93	7.53	136.7	3.75	4.8	83.6	700	5.22	5.31	1.14	0	VA	12
852	2	4	0		0	54	0	19.9	0	0	0	0	0	0	163	270	3	0	0	0	99	7.2	140	3.48	3.7	79.8	550	5.87	3.03	1.72	0	VA	12
853	2	3	0		1	61	0	25.4	1	1	0	1	1	1	161	325	3	0	0	0	108	7.7	132.6	4.33	3.9	79.2	750	5.28	3.73	1.66	1	VA	12
854	2	3	1	4	0	56	0	23.6	0	0	0	0	0	0	148	280	2	0	0	0	107	12.4	134.6	3.66	4.4	77.1	700	4.25	5.98	1.77	0	VA	12
855	2	4	0		0	49	0	26.6	1	0	0	0	0	0	140	328	3	0	0	0	94	14.3	132.2	3.58	3.8	78.3	600	4.51	3.66	1.58	0	VA	12
856	2	4	0		0	70	1	18.9	0	0	0	0	0	0	155	377	4	0	0	0	98	9	131.3	3.66	3.9	76.9	650	3.97	3.45	1.46	1	VA	12
857	2	3	0		0	76	1	26.5	0	0	0	0	1	0	147	314	4	0	0	0	105	11	131	3.62	4.8	79.4	700	5	6.67	1.69	0	VA	12
858	2	3	0		0	64	0	23.4	0	0	0	0	0	0	143	354	3	0	1	0	101	8.8	133.5	3.76	4.3	75.6	700	5.76	3.86	1.39	1	VA	12
859	2	5	0		1	74	1	22.7	0	1	0	1	0	0	152	340	4	1	0	0	97	14.4	135	3.58	3.5	83.6	650	4.77	4.56	1.2	0	VA	12
860	2	4	1	3	0	63	0	27.3	0	0	0	0	0	0	167	283	3	0	0	0	97	14.2	139.8	3.52	3.8	79.7	600	5.29	7.86	1.79	0	VA	12
861	2	4	0		0	81	1	19.9	0	0	0	0	0	0	163	271	5	1	0	1	92	7.4	135.8	3.71	3.5	77.8	750	4.2	4.98	1.23	1	VA	12
862	2	4	0		1	49	0	25.4	1	1	0	0	1	0	166	316	3	0	0	0	105	10.4	139.2	4.41	4.1	81.2	600	4.99	5.23	1.78	0	VA	12
863	2	3	0		0	75	1	23.6	0	0	1	0	0	0	157	343	4	1	0	0	108	11.8	135.8	4.32	3.9	82.5	750	5.32	5.8	1.12	0	VA	12
864	2	3	0		0	61	0	26.6	0	1	0	0	0	0	155	346	4	1	0	0	93	11.4	135.2	3.67	3.8	84.3	550	5.13	6.76	1.56	0	VA	12
865	2	5	0		0	67	1	22.7	0	0	0	0	0	0	141	270	4	1	0	0	107	12.9	135.3	3.77	4.6	84.8	600	4.87	6.66	1.31	0	VA	12
866	2	2	0		1	50	0	27.3	1	1	0	0	1	0	154	338	3	0	0	0	102	8.9	134	4.23	4.1	83.5	550	4.82	7.23	1.03	1	VA	12
867	2	3	1	4	0	81	1	19.9	0	0	0	1	0	0	153	278	5	0	0	1	93	8.7	134.7	3.82	3.5	79.1	650	5.25	7.34	1.73	0	VA	12
868	2	5	0		0	63	0	19.9	0	0	0	0	0	0	144	306	4	0	0	0	108	7.4	131.7	3.87	3.8	79.5	600	4.54	8.39	1.38	1	VA	12
869	2	2	0		0	55	0	25.4	0	0	0	0	0	0	167	314	3	0	0	0	96	8.5	133.6	4.03	3.9	76.3	650	4.74	8.23	1.66	0	VA	12
870	2	5	0		1	64	0	23.6	1	1	0	0	0	1	157	285	3	0	0	0	105	9.9	136.4	3.2	4.5	77.3	750	3.98	8.09	1.45	0	VA	12
871	2	2	0		0	65	1	26.6	0	0	0	0	1	0	161	322	4	0	0	0	99	11.7	137.8	4.21	3.5	84.6	550	5.26	7.04	1.67	1	VA	12
872	2	2	1	4	0	73	1	18.9	0	0	0	0	0	0	158	372	4	1	0	0	103	11.9	138.6	3.42	3.5	76.9	700	6.28	7.39	1.76	0	VA	12
873	2	4	0		1	58	0	26.5	0	0	0	0	0	0	142	288	4	0	0	0	100	10.4	138.9	3.21	4.6	83.7	650	6.17	6.55	1.56	0	VA	12
874	2	4	0		0	46	0	23.4	0	0	0	0	0	0	163	285	1	1	0	0	97	11.8	139.1	3.22	3.5	82.1	650	5.18	6	1.56	0	VA	12
875	2	5	0		0	53	0	22.7	0	0	0	0	0	0	149	380	2	0	0	0	98	11.4	137.6	4.13	3.7	85.4	700	5	8.33	1.48	1	VA	12
876	2	3	1	1	1	61	0	27.3	0	1	0	0	1	1	163	309	3	0	0	1	108	8.7	134.5	4.33	3.8	75.6	650	4.76	7.77	1.23	0	VA	12
877	2	4	0		0	60	0	19.9	0	0	0	0	0	0	160	375	3	0	0	0	93	7.2	131.5	3.27	3.6	75.2	750	5.32	6.14	1.8	1	VA	12
878	2	4	0		0	76	1	25.4	0	0	0	0	0	0	155	304	3	0	0	0	95	14.4	135.4	3.7	3.9	82.6	550	4.84	6.5	1.76	0	VA	12
879	2	2	0		0	56	0	23.6	0	0	0	0	0	0	148	367	3	0	1	0	99	13.7	133	3.54	4.1	79.9	650	4.65	6.23	1.66	0	VA	12
880	2	4	0		0	61	0	26.6	0	0	0	0	0	0	152	276	3	0	0	0	100	9	134	3.41	3.9	79.4	650	6	7.45	1.23	1	VA	12
881	2	5	0		1	71	1	22.7	0	0	1	0	0	0	146	298	4	0	0	0	101	7.2	136.3	3.61	3.7	77.1	600	4.76	7.04	1.34	0	VA	12
882	2	5	1	3	0	51	0	27.3	0	0	0	0	0	0	154	354	3	0	0	1	110	11.4	138.7	3.48	3.5	78.5	650	4.85	8.23	1.39	0	VA	12
883	2	3	0		0	66	1	19.9	0	0	0	0	0	0	161	311	3	0	0	0	99	12.6	140.8	3.74	3.8	76	650	5.72	8.03	1.23	1	VA	12
884	2	3	0		0	64	0	19.9	0	1	0	0	0	0	180	313	4	1	0	0	99	7.6	132.8	3.25	4.1	79.7	750	4.91	6.89	1.09	0	VA	12
885	2	4	0		0	67	1	25.4	0	0	0	0	0	0	169	290	4	1	0	0	104	8.1	141.8	3.32	3.9	75.8	700	5.25	6.26	1.04	0	VA	12
886	2	5	0		0	57	0	23.6	0	0	0	0	0	0	167	279	4	1	0	0	106	13.5	135.6	4.12	4.6	83.6	550	5.45	5.62	1.09	1	VA	12
887	2	4	1	2	1	63	0	26.6	1	1	0	1	1	1	157	320	4	1	0	0	109	13.3	138.7	3.73	4.5	79.7	750	6.07	8.17	1.59	0	VA	12
888	2	4	0		0	71	1	18.9	0	0	0	0	0	0	144	356	4	0	0	0	94	11.36	133.2	3.79	3.6	77.7	700	4.92	8.09	1.37	0	VA	12
889	2	3	0		0	54	0	26.5	0	0	0	0	0	0	143	337	3	0	0	0	97	13.37	135.7	4.19	4.4	81.3	600	5.92	7.99	1.44	0	VA	12
890	2	2	0		0	76	1	23.4	0	0	1	0	0	0	168	339	3	0	0	0	91	8.01	136.8	3.66	3.7	82.3	650	5.64	7.62	1.69	1	VA	12
891	2	3	1	2	1	57	0	22.7	1	0	1	0	0	0	145	276	4	1	0	0	103	12.9	133.6	3.62	4.2	84.7	700	5.53	6.81	1.5	0	AICA-VA	2
892	2	3	0		0	77	1	27.3	0	0	0	1	0	0	155	335	4	0	0	0	105	11.7	131.9	3.71	4.2	84.7	550	4.96	5.73	1.78	0	AICA-VA	2
893	2	3	0		0	69	1	19.9	0	0	0	0	0	0	170	318	4	0	0	0	91	9.2	131.3	3.63	3.5	83.5	700	6.14	5.63	1.73	1	AICA-VA	2
894	2	4	0		0	61	0	25.4	1	0	1	0	1	0	199	378	4	0	0	0	103	8.5	131.4	3.69	3.9	79.1	650	4.72	4.98	1.52	0	AICA-VA	2
895	2	5	0		0	61	0	23.6	0	1	0	0	0	1	146	304	4	0	0	0	96	10.3	131.7	3.78	4.6	79.1	650	4.66	4.33	1.45	1	AICA-VA	2
896	2	3	1	3	0	46	0	26.6	0	0	0	0	1	0	203	319	3	0	0	0	94	14.1	138.3	3.84	3.5	76.7	700	5.77	4.51	1.54	0	AICA-VA	2
897	2	4	0		1	57	0	22.7	0	1	0	0	0	1	161	340	3	0	0	1	102	12.7	139.5	3.69	4.1	77.5	650	4.58	4.31	1.24	0	AICA-VA	2
898	2	4	0		0	70	1	27.3	0	0	0	0	0	0	170	346	5	1	0	0	103	9.5	139.4	4.36	4.1	84.7	750	5.86	5.39	1.32	0	AICA-VA	2
899	3	2	0		0	77	1	19.9	0	0	0	1	1	0	168	282	4	1	0	0	98	9	138.6	4.42	4.4	76.4	550	4.91	6.28	1.66	1	PICA-VA	7
900	3	2	1	2	1	72	1	25.6	1	1	1	1	0	1	187	318	5	1	1	1	100	10.64	147.2	3.24	4.2	76.3	800	5.8	6.28	1.49	1	PICA	6
901	3	4	0		1	54	0	28.3	0	1	0	1	1	0	140	369	2	0	1	0	88	11.28	137.9	3.71	3.4	21.1	600	6.2	5.58	1.2	1	AICA	1
902	3	2	0		0	42	0	24.6	0	0	0	0	0	0	137	302	3	0	0	0	105	11.44	139.1	4.53	4.1	46.3	550	2.3	5.4	1.19	1	PICA	6
903	3	5	0		1	36	0	22.1	1	1	0	0	0	0	145	287	1	0	0	0	101	8.27	147.6	3.86	2.8	18.9	400	1.6	4.99	1.3	1	PICA	6
904	3	5	0		0	54	0	23.8	0	0	1	1	1	1	152	280	3	0	0	0	97	6.87	142.6	3.99	3.7	27.8	550	6.7	5.19	1.37	1	PICA	6
905	3	4	0		0	70	1	26.1	0	0	0	0	0	0	148	312	4	0	0	0	97	7.8	140.6	3.99	3.7	77.8	550	6.27	5.19	1.37	1	PICA	6
906	3	3	0		1	46	0	27.2	0	0	0	0	0	0	163	332	3	0	0	0	100	11.5	140.9	3.61	4.3	81.2	650	4.2	6.69	1.28	0	PICA	6
907	3	3	0		1	51	0	19.9	1	1	1	0	0	0	154	354	3	0	0	0	95	12.9	139.3	3.72	4.2	82.5	550	3.98	4.39	1.58	0	PICA	6
908	3	4	0		0	57	0	18.4	0	0	0	0	1	0	139	310	5	0	0	0	97	8.9	138.1	3.73	3.5	84.3	700	5.32	5.72	1.4	1	PICA	6
909	3	4	0		1	62	0	23.1	0	0	0	0	0	0	140	299	5	0	0	0	107	8.7	135.7	3.64	3.8	84.8	700	5.23	7.39	1.69	0	AICA	1
910	3	4	0		0	47	0	23.9	0	0	0	1	0	1	135	301	5	0	0	0	99	8.95	142	4.29	5	45.8	500	3.8	5.13	1.89	1	AICA	1
911	3	4	0		1	59	0	26.7	0	0	0	1	0	1	138	319	1	0	0	0	104	5.92	135.7	3.61	2.3	33.6	700	6.6	6.39	1.18	1	VA	12
912	3	2	0		0	68	1	24	0	0	0	0	0	0	142	333	4	0	0	0	96	11.12	132.7	3.32	6.7	99.7	800	8.9	7.14	1.25	1	PICA	6

## Sheet: TN=602
number_id	pcnd	observed_time	delirium	duration_delirium	gender	age	age＞65	bmi	smoking	alcoholuse	Cardiac_disease	hypertension	diabetes_mellitus	cerebrovascular_disease	operation_time	blood_loss	icu_stay_day	temperature>38	sleep_disturbance	Mt_Fuji_sign	hgb	wbc	na	k	bun	crea	preoperative_dose_of_cbz	duration_of_cbz_years	cbz_serumlevel_before	cbz_serumlevel_after	cbz_therapy	offendingvessels	offendingvesselsg	SCA	AICA	PV	SCA-PV	SCA-AICA	BA	Arteriole	NVC
1	1	2	0		0	69	1	25.6	1	1	0	0	1	0	187	318	5	0	0	0	98	10.6	140.7	3.24	4.5	76.3	500	5.5	6.28	1.49	1	SCA	9	0	0	0	0	0	0	0	0
2	1	3	1	2	1	57	0	28.3	0	1	1	1	0	1	140	369	2	0	0	0	100	11	140.4	3.71	3.7	81.1	650	6.2	5.58	1.2	1	SCA	9	1	0	0	0	0	0	0	0
3	1	2	0		0	42	0	24.6	0	0	0	0	0	1	137	302	3	1	0	0	105	11.4	139.1	4.13	4.1	76.3	550	4.3	5.4	1.19	0	SCA	9	0	0	0	0	0	0	0	0
4	1	3	1	3	1	39	0	22.1	1	1	0	0	1	0	145	287	1	1	0	0	103	8	140.1	3.86	4.5	78.9	700	5.11	4.99	1.3	1	SCA	9	1	0	0	0	0	0	0	0
5	1	3	0		0	54	0	23.8	1	0	0	0	0	1	118	270	3	0	1	1	96	7.2	134.5	3.19	3.5	75.6	550	3.96	3.03	1.01	1	SCA	9	0	0	0	0	0	0	0	0
6	1	3	0		0	76	1	26.1	0	1	0	0	0	0	206	380	4	0	0	0	97	14.4	136.2	3.24	4.5	84	600	5.56	6.83	1.27	1	SCA	9	0	0	0	0	0	0	0	0
7	1	3	1	3	1	70	1	27.2	0	0	0	1	1	1	190	276	3	0	0	1	93	11	139.4	3.23	3.8	78.6	700	7.31	4.19	1.07	1	AICA	1	0	1	0	0	0	0	0	0
8	1	3	0		0	61	0	19.9	1	1	0	0	0	0	145	299	3	0	0	0	108	8.5	140.4	4.09	3.8	77.8	650	4.45	4.215	1.67	1	SCA	9	1	0	0	0	0	0	0	0
9	1	3	0		0	50	0	18.4	0	1	0	0	0	0	167	278	2	0	0	1	107	8.9	136.2	4.05	4	79.3	650	5	5.243	1.8	1	SCA	9	1	0	0	0	0	0	0	0
10	1	2	1	3	1	60	0	23.1	0	0	0	0	1	1	178	268	2	0	0	0	103	9	136.4	4.43	3.9	80.4	700	5.77	8.39	1.67	1	PV	8	0	0	1	0	0	0	0	0
11	1	3	0		0	47	0	23.9	0	0	0	0	0	0	118	301	2	0	0	0	99	8.9	140	4.29	5	75.8	500	3.98	5.13	1.49	1	SCA	9	1	0	0	0	0	0	0	0
12	1	3	0		0	59	0	26.7	0	0	0	0	0	0	138	319	3	0	0	1	104	5.9	135.7	3.61	2.3	83.6	550	5.6	6.39	1.18	1	SCA	9	1	0	0	0	0	0	0	0
13	1	2	0		0	50	0	20.6	1	1	0	0	0	1	113	278	2	1	0	0	96	11.1	137.7	3.32	6.7	79.7	650	5.9	6.14	1.25	1	SCA	9	1	0	0	0	0	0	0	0
14	1	2	1	2	1	49	0	19.6	1	0	0	0	1	0	123	311	1	0	0	0	99	10	137.6	3.99	3.8	79.8	750	6.7	5.19	1.37	1	SCA	9	1	0	0	0	0	0	0	1
15	1	3	1	2	1	85	1	25.3	0	0	1	1	1	0	156	287	5	0	0	0	94	12	135.6	3.78	4.2	81.3	800	5.16	6.94	1.36	1	SCA	9	1	0	0	0	0	0	0	0
16	1	2	0		0	77	1	27.3	1	0	0	0	0	1	170	300	5	0	0	0	101	12.3	136.2	3.98	4.6	78.4	650	4.03	5.325	1.72	1	SCA	9	1	0	0	0	0	0	0	0
17	1	2	0		0	51	0	26.5	0	1	0	0	0	0	159	287	2	0	1	0	107	9.9	137.3	3.45	4.2	83.4	500	5.49	6.26	1.37	1	SCA	9	1	0	0	0	0	0	0	0
18	1	3	1	3	1	59	0	25.6	1	0	0	0	1	0	153	240	3	0	0	1	105	14	134.3	3.98	4.1	83.1	800	6.78	7.77	1.56	1	SCA	9	1	0	0	0	0	0	0	0
19	1	2	0		0	54	0	22.6	1	1	0	0	0	1	150	337	3	0	0	0	107	9.7	139.3	3.79	3.8	81.3	500	3.98	5.34	1.78	0	SCA	9	1	0	0	0	0	0	0	0
20	1	3	0		0	64	0	21.3	0	0	0	0	0	0	147	285	4	1	0	0	104	8.3	136.5	3.69	3.6	80.9	550	4.11	4.42	1.647	1	SCA	9	1	0	0	0	0	0	0	0
21	1	2	1	3	1	78	1	24.5	0	0	0	0	0	0	167	318	4	0	0	0	102	13	133.5	3.69	3.7	79.3	750	5.69	5.96	1.2	1	SCA	9	1	0	0	0	0	0	0	0
22	1	2	0		0	74	1	26.3	0	0	0	0	0	1	156	306	4	0	0	0	98	12.3	140.9	4.03	4.7	78.4	650	4.28	3.68	1.47	1	SCA	9	1	0	0	0	0	0	0	0
23	1	3	1	3	1	44	0	27.3	0	0	0	1	1	0	146	290	1	0	0	0	100	12	139.1	3.59	4	83.3	750	7.31	4.26	1.332	1	SCA	9	1	0	0	0	0	0	0	0
24	1	2	0		0	34	0	29.6	0	1	0	0	0	1	167	345	2	0	0	1	104	10.3	140.2	3.71	4.1	77.4	550	4.58	3.545	1.18	1	SCA	9	1	0	0	0	0	0	0	0
25	1	2	0		0	32	0	23.6	0	0	0	0	0	0	166	367	1	0	0	0	101	11.3	134.7	3.64	3.8	76.8	500	5.36	3.4357	1.3	1	SCA	9	1	0	0	0	0	0	0	0
26	1	3	0		0	47	0	31.6	0	1	0	0	0	0	177	378	1	1	1	0	98	10.5	137.6	3.41	3.6	79.2	650	4.91	6.536	1.73	1	SCA	9	1	0	0	0	0	0	0	0
27	1	2	1	3	1	43	0	25.3	0	0	0	0	1	1	128	318	1	0	0	0	101	8	134.3	4.03	4.4	82.5	750	6.89	5.56	1.66	1	SCA	9	1	0	0	0	0	0	0	0
28	1	2	1	2	1	54	0	26.7	1	1	1	1	0	0	169	338	2	0	0	0	106	11	136.9	4.38	3.8	81	700	6.93	5.6	1.46	1	SCA	9	1	0	0	0	0	0	0	0
29	1	3	0		0	67	1	28.6	1	0	0	0	0	0	159	313	4	0	0	1	100	8.5	135.3	3.89	3.5	83.7	650	5.05	4.35	1.37	1	SCA	9	1	0	0	0	0	0	0	0
30	1	2	0		0	66	1	26.3	0	1	0	0	0	0	140	323	3	0	0	0	97	9.1	138.4	3.73	4.5	82	500	5.48	5.2346	1.78	1	SCA	9	1	0	0	0	0	0	0	0
31	1	2	1	3	1	64	0	32.5	0	1	1	1	0	0	142	356	3	0	0	0	104	9	137.7	4.44	3.7	84.4	800	6.12	6.34	1.59	1	SCA	9	1	0	0	0	0	0	0	0
32	1	2	0		0	59	0	26.5	0	0	0	0	0	1	151	370	3	0	0	0	105	12.8	138.9	3.33	4.1	83.6	500	4.67	5.32	1.51	1	SCA	9	1	0	0	0	0	0	0	0
33	1	2	1	3	1	34	0	25.3	1	1	0	0	0	0	163	359	1	0	0	1	95	10	139	4.09	3.8	85.6	750	6.31	6.89	1.48	1	SCA	9	1	0	0	0	0	0	0	0
34	1	3	0		0	71	1	24.6	1	1	0	0	0	0	144	353	4	1	0	0	108	11.8	137.4	3.28	4.7	77.3	550	3.99	4.35	1.28	1	SCA	9	1	0	0	0	0	0	0	0
35	1	3	0		0	70	1	22.7	0	0	0	0	0	0	143	350	4	0	0	0	96	10.3	136	3.49	3.9	78.1	650	4	3.33	1.33	1	SCA	9	1	0	0	0	0	0	0	0
36	1	2	1	1	1	75	1	23.8	0	1	0	0	1	1	162	287	4	0	0	0	94	8	136.6	4	3.9	78.6	650	6.57	5.76	1.5	1	SCA	9	1	0	0	0	0	0	0	0
37	1	3	0		0	66	1	26.3	0	0	0	0	0	0	140	367	3	0	0	0	96	13.3	140.2	3.55	3.7	79.8	550	5	4.56	1.12	1	SCA	9	1	0	0	0	0	0	0	0
38	1	2	1	2	1	50	0	27.6	1	0	0	1	0	0	160	286	2	0	0	0	98	14	135.6	3.44	4.4	84	750	5.24	5.07	1.34	1	SCA	9	1	0	0	0	0	0	0	0
39	1	2	0		0	61	0	26.3	0	1	0	0	0	1	164	346	4	0	0	0	97	13.8	139.7	3.24	4.1	76.3	500	4.72	6.28	1.49	1	SCA	9	1	0	0	0	0	0	0	0
40	1	2	0		0	63	0	25.4	0	1	0	0	0	0	129	367	4	0	0	1	99	14.4	140.8	3.71	4.1	75.6	550	4.66	5.58	1.2	0	SCA	9	1	0	0	0	0	0	0	0
41	1	2	0		0	67	1	27.6	0	0	0	0	0	1	138	366	4	1	1	0	104	12.6	137.3	4.13	4.4	76.3	650	5.47	5.4	1.19	1	SCA	9	1	0	0	0	0	0	0	0
42	1	3	1	2	1	79	1	23.6	1	0	0	0	0	0	155	277	5	1	0	1	109	11	133.9	3.64	4.5	85.1	800	5.46	6.5	1.28	1	SCA	9	1	0	0	0	0	0	0	0
43	1	2	0		0	81	1	20.6	0	1	0	0	0	0	169	328	5	0	0	0	98	10.9	138.8	3.86	3.9	81.6	650	5.53	4.99	1.3	0	SCA	9	1	0	0	0	0	0	0	0
44	1	2	0		0	74	1	22.3	1	1	0	0	0	0	147	369	5	0	0	0	97	11.1	139.8	3.19	4.6	79.8	550	4.96	3.03	1.01	1	SCA	9	1	0	0	0	0	0	0	0
45	1	3	0		0	76	1	21.8	1	0	0	0	0	0	154	359	5	0	0	1	100	10.9	137	3.28	3.8	79.1	600	4.14	5.39	1.2	1	SCA	9	1	0	0	0	0	0	0	0
46	1	2	1	3	1	55	0	20.3	0	1	0	0	0	1	141	287	3	0	1	0	108	9	136.7	3.75	4.2	83.3	700	5.8	4.97	1.25	1	SCA	9	1	0	0	0	0	0	0	0
47	1	2	0		0	69	1	24.5	1	0	0	0	0	1	165	342	4	0	0	0	103	9.3	136	3.37	4.5	77.1	650	4.92	3.03	1.4	1	SCA	9	1	0	0	0	0	0	0	0
48	1	3	0		0	71	1	24.9	1	0	0	0	0	0	152	351	4	0	0	0	96	8.5	134.7	4	4.2	78.4	550	5.12	4.39	1.45	1	SCA	9	1	0	0	0	0	0	0	0
49	1	3	0		0	63	0	22.3	0	0	0	0	0	0	142	363	3	1	0	0	99	10.4	137.9	3.26	3.5	76.9	600	5.24	3.43	1.54	1	SCA	9	1	0	0	0	0	0	0	0
50	1	2	1	2	1	70	1	28.6	0	0	0	1	0	0	169	344	3	0	0	0	95	12	134.6	3.85	4.3	83.5	700	5.72	4.92	1.15	1	SCA	9	1	0	0	0	0	0	0	0
51	1	2	0		1	65	1	29.4	0	0	0	0	0	0	148	343	3	0	0	0	99	10.5	139.5	4.04	4	80.9	550	4.66	5.81	1.35	1	SCA	9	1	0	0	0	0	0	0	0
52	1	3	1	2	1	75	1	23.6	0	0	1	0	0	1	158	382	4	0	0	0	107	10	134.3	3.92	3.8	79.2	700	5.86	5.12	1.08	1	SCA	9	1	0	0	0	0	0	0	0
53	1	2	0		1	74	1	25.6	1	0	0	0	0	0	157	340	3	0	0	0	102	11.5	140.7	3.45	3.7	79.4	500	5.25	3.56	1.67	1	SCA	9	1	0	0	0	0	0	0	0
54	1	2	0		1	67	1	24.1	1	0	0	0	0	0	138	360	4	0	0	0	105	12.4	136.3	4.03	4	75.8	650	5.45	3.33	1.81	1	SCA	9	1	0	0	0	0	0	0	0
55	1	2	0		1	61	0	25.3	0	0	0	0	0	0	146	364	4	0	0	1	96	13.6	136.7	3.61	4.3	83.6	600	4.07	6.33	1.18	1	SCA	9	1	0	0	0	0	0	0	0
56	1	3	1	2	1	64	0	20.6	0	0	0	0	0	1	166	329	3	0	0	0	93	8	133.4	3.32	4.4	78.7	700	5.61	5.34	1.1	1	SCA	9	1	0	0	0	0	0	0	0
57	1	2	1	3	1	54	0	22.3	1	0	0	0	0	1	147	338	2	0	0	1	96	9	136.3	3.52	3.8	79.4	750	6.17	5.6	1.26	1	SCA	9	1	0	0	0	0	0	0	0
58	1	3	1	3	1	52	0	22.6	1	0	0	0	1	0	167	355	3	0	0	0	104	12	137.1	4.14	3.9	80.2	800	6.72	6.56	1.46	0	SCA	9	1	0	0	0	0	0	0	0
59	1	3	0		1	50	0	29.3	1	0	0	0	0	0	145	289	3	1	1	0	101	10.9	137.8	3.32	3.6	79.7	550	4.85	5.13	1.25	1	SCA	9	1	0	0	0	0	0	0	0
60	1	3	0		1	57	0	32.1	0	1	0	0	0	0	145	347	3	0	0	0	96	13.6	140	3.99	4.4	77.8	500	5.02	6.39	1.37	1	SCA	9	1	0	0	0	0	0	0	0
61	1	2	0		1	73	1	25.3	0	0	0	0	0	1	170	354	4	0	0	1	98	14.1	140.8	3.61	3.7	81.2	650	4.91	4.14	1.28	1	SCA	9	1	0	0	0	0	0	0	0
62	1	2	1	3	1	75	1	27.3	0	0	0	1	0	1	167	341	4	0	0	0	102	8	136.5	4.17	4.2	82.1	700	5.15	7.34	1.63	1	SCA	9	1	0	0	0	0	0	0	0
63	1	3	0		1	69	1	24.1	1	0	0	0	0	0	141	365	3	0	0	0	97	9.2	138	3.72	3.9	82.5	600	4.65	5.19	1.58	1	SCA	9	1	0	0	0	0	0	0	0
64	1	2	0		1	63	0	25.3	0	1	0	0	1	0	141	352	4	1	0	0	104	8.3	138.4	3.73	4.6	80.3	600	4	6.69	1.4	1	SCA	9	1	0	0	0	0	0	0	0
65	1	3	0		1	64	0	22.6	0	0	0	0	0	0	168	342	3	0	0	1	103	10.5	138.5	3.64	4.7	83.8	550	4.76	4.39	1.69	1	SCA	9	1	0	0	0	0	0	0	0
66	1	3	1	3	1	40	0	23.4	0	0	0	0	0	0	165	299	2	0	0	0	101	11	133.5	4.38	4.1	84.3	750	5.51	7.55	1.54	1	SCA	9	1	0	0	0	0	0	0	0
67	1	3	0		1	57	0	32.1	1	0	0	0	0	0	169	348	3	0	0	0	96	10.3	136.8	3.85	3.7	83.5	500	5	5.72	1.03	1	SCA	9	1	0	0	0	0	0	0	0
68	1	2	0		1	49	0	24.3	1	0	0	0	0	1	158	358	2	0	0	0	103	8.3	140.5	4.14	3.8	79.1	550	4.76	4.39	1.39	1	SCA	9	1	0	0	0	0	0	0	0
69	1	3	0		1	41	0	29.4	1	0	0	0	0	0	156	357	2	0	0	0	102	10.5	137.6	4.15	3.8	79.5	650	5.32	6.48	1.43	1	SCA	9	1	0	0	0	0	0	0	0
70	1	3	0		1	60	0	26.5	0	0	0	0	0	0	142	338	4	0	0	0	97	11.8	136.9	3.89	4.1	76.7	600	4.84	4.89	1.56	1	SCA	9	1	0	0	0	0	0	0	0
71	1	3	1	3	1	64	0	28.7	0	0	1	1	0	0	187	346	3	1	0	0	109	14	133.5	3.28	4.2	82.6	800	5.2	6.77	1.63	1	SCA	9	1	0	0	0	0	0	0	0
72	1	2	0		1	61	0	22.3	0	0	0	0	0	0	148	366	4	0	0	0	96	8.9	136.9	3.77	3.6	77.3	650	5.26	6.23	1.33	1	SCA	9	1	0	0	0	0	0	0	0
73	1	3	0		1	53	0	24.6	0	1	0	0	0	1	163	347	3	0	0	0	99	10.6	137.7	4.19	3.9	82.9	600	4.28	4.56	1.33	1	SCA	9	1	0	0	0	0	0	0	0
74	1	3	0		1	62	0	25.3	1	0	0	0	0	0	149	277	4	0	0	1	101	11.2	137.1	4.04	4.1	76.9	550	5.17	5.13	1.13	1	SCA	9	1	0	0	0	0	0	0	0
75	1	3	0		1	52	0	25.6	1	0	0	0	0	0	168	345	3	0	1	0	102	9.3	137.5	3.7	3.9	83.7	500	5.18	3.03	1.39	1	SCA	9	1	0	0	0	0	0	0	0
76	1	3	1	1	1	54	0	26.7	1	0	0	1	0	0	155	345	4	0	0	0	93	13	134.6	3.81	4.3	84.3	650	6.17	6.24	1.65	1	SCA	9	1	0	0	0	0	0	0	0
77	1	3	0		1	67	1	26.4	0	0	0	0	0	0	153	370	4	0	0	0	108	7.2	139.7	3.69	4.4	82.6	550	4.54	3.93	1.14	1	SCA	9	1	0	0	0	0	0	0	0
78	1	3	0		1	55	0	23.4	0	1	0	0	0	0	160	367	3	1	0	0	98	8.4	137.3	4.16	4.5	81.4	500	4.74	5.98	1.19	1	SCA	9	1	0	0	0	0	0	0	0
79	1	3	0		1	82	1	26.2	0	0	0	0	0	0	146	341	5	0	0	0	99	12.6	138.7	4.02	3.8	75.9	600	3.98	3.86	1.69	1	SCA	9	1	0	0	0	0	0	0	0
80	1	3	1	3	1	72	1	29.6	1	0	0	1	0	0	151	341	4	0	0	0	101	8	136.8	3.94	3.8	79.6	650	6.66	7.89	1.36	1	SCA	9	1	0	0	0	0	0	0	0
81	1	3	0		1	41	0	26.3	1	0	0	0	0	0	140	368	2	0	0	0	101	13.8	138.1	3.63	4.6	75.7	500	5.13	3.45	1.39	1	SCA	9	1	0	0	0	0	0	0	0
82	1	3	0		1	44	0	25.3	1	0	0	0	0	0	153	365	1	0	0	0	100	14.2	138.5	3.69	3.5	76.9	550	4.87	5.67	1.72	1	SCA	9	1	0	0	0	0	0	0	0
83	1	3	0		1	64	0	24.5	1	1	0	0	0	0	155	369	4	0	0	1	105	9.7	140.8	3.78	3.7	78.5	650	4.82	3.86	1.39	1	SCA	9	1	0	0	0	0	0	0	0
84	1	2	0		1	58	0	26.7	0	1	0	0	1	0	152	358	3	0	0	0	97	11.8	140.4	3.84	4.1	77.3	600	5.25	4.56	1.48	1	SCA	9	1	0	0	0	0	0	0	0
85	1	2	1	2	1	51	0	23.8	0	0	0	0	0	0	148	356	3	1	1	1	98	9	136.7	3.84	3.7	79	700	5.78	7.44	1.24	1	SCA	9	1	0	0	0	0	0	0	0
86	1	3	0		1	48	0	24.1	0	0	0	0	0	1	170	342	3	0	0	0	99	8.9	136.8	4.19	3.9	75.7	550	5.29	3.86	1.39	1	SCA	9	1	0	0	0	0	0	0	0
87	1	2	0		1	61	0	26.1	0	0	0	0	0	0	141	287	4	0	0	0	104	9.6	140.5	3.66	4.5	79.2	650	4.2	4.98	1.23	1	SCA	9	1	0	0	0	0	0	0	0
88	1	3	0		1	74	1	25.1	0	1	0	0	0	0	151	348	3	0	0	0	105	10.2	137.6	3.62	3.5	83.3	600	4.99	5.23	1.56	1	SCA	9	1	0	0	0	0	0	0	0
89	1	2	0		1	72	1	23.7	0	1	0	0	0	0	147	363	4	1	0	0	97	7.3	139.1	3.71	3.8	80.4	500	5.32	4.8	1.13	1	SCA	9	1	0	0	0	0	0	0	0
90	1	2	1	3	1	72	1	26.7	1	0	1	1	0	0	143	349	4	0	0	0	96	10	136.6	3.66	4.1	79.2	750	5.58	8.39	1.53	1	SCA	9	1	0	0	0	0	0	0	0
91	1	2	0		1	68	1	23.9	1	0	0	0	0	0	167	288	4	0	0	0	102	8.1	139.7	3.32	4.6	81.9	550	3.97	6.76	1.03	0	SCA	9	1	0	0	0	0	0	0	0
92	1	3	0		1	78	1	25.1	0	0	0	0	1	1	150	355	5	0	0	0	101	9.6	136.7	4.12	4.1	82.7	500	5	6.66	1.53	1	SCA	9	1	0	0	0	0	0	0	0
93	1	3	0		1	48	0	26.4	0	1	0	0	0	0	151	353	2	0	0	0	96	12.7	139.1	3.73	3.8	79.4	650	5.36	3.23	1.58	1	SCA	9	1	0	0	0	0	0	0	0
94	1	3	0		1	50	0	26.7	0	0	0	0	0	0	151	360	2	0	0	0	98	14.2	138.3	3.79	3.8	84.6	600	4.77	4.34	1.76	1	SCA	9	1	0	0	0	0	0	0	0
95	1	3	1	3	1	54	0	29.3	0	0	0	1	0	0	170	346	3	0	0	0	104	12	137.7	4.24	4.5	83.4	800	5.4	8.04	1.09	1	SCA	9	1	0	0	0	0	0	0	0
96	1	3	0		1	52	0	27.4	0	0	0	0	0	0	165	351	2	0	0	0	99	9.6	139.1	3.48	3.6	78.4	550	5.28	6.39	1.45	1	SCA	9	1	0	0	0	0	0	0	0
97	1	3	0		1	49	0	26.4	0	0	0	0	0	1	161	379	2	0	0	0	100	8.8	138.3	3.74	4.1	77.3	550	4.25	4.23	1.67	1	SCA	9	1	0	0	0	0	0	0	0
98	1	3	0		1	47	0	29.1	1	0	0	0	0	0	158	353	1	0	0	0	103	7.7	137.2	3.25	3.9	76.9	600	4.51	3.09	1.5	1	SCA	9	1	0	0	0	0	0	0	0
99	1	2	1	1	1	74	1	28.3	1	0	1	1	0	1	152	355	4	1	0	1	97	11	138.6	4.21	4.3	85.3	650	5.37	7.16	1.5	1	SCA	9	1	0	0	0	0	0	0	0
100	1	3	0		1	67	1	26.4	1	0	0	0	0	1	168	352	4	0	0	0	99	7.9	140.6	3.7	3.5	83.7	600	4.47	3.04	1.56	1	SCA	9	1	0	0	0	0	0	0	0
101	1	2	0		1	69	1	25.3	1	0	0	0	1	1	169	348	5	0	0	0	96	10.9	134.9	3.54	4.1	79.3	550	5.03	5.39	1.36	1	SCA	9	1	0	0	0	0	0	0	0
102	1	3	0		1	61	0	21.3	1	0	0	0	0	1	140	270	4	0	0	1	98	11.1	140.3	3.41	3.9	78.2	650	5.22	6.55	1.18	1	SCA	9	1	0	0	0	0	0	0	0
103	1	2	0		1	43	0	23.6	0	0	0	0	0	1	158	341	2	0	0	0	105	13.4	140.5	3.61	3.8	79.2	600	5.27	4	1.23	1	SCA	9	1	0	0	0	0	0	0	0
104	1	2	1	3	1	50	0	24.5	0	1	0	0	0	1	151	351	2	0	0	0	103	8	136.4	3.29	4.2	82.3	750	5.48	7.16	1.44	1	SCA	9	1	0	0	0	0	0	0	0
105	1	2	0		1	52	0	26.7	0	0	0	0	0	0	151	347	2	0	0	0	104	14	135.9	4.13	3.9	83.2	650	5.03	5.33	1.8	1	SCA	9	1	0	0	0	0	0	0	0
106	1	3	0		1	54	0	28.3	0	0	0	0	0	0	164	343	3	0	0	0	97	9.8	140.5	4.03	3.8	82.5	500	4.79	4.77	1.76	1	SCA	9	1	0	0	0	0	0	0	0
107	1	2	0		1	55	0	29.1	1	0	0	0	0	1	163	367	3	1	0	0	108	8.6	136.3	3.27	4.7	76.6	600	4.03	6.14	1.66	1	SCA	9	1	0	0	0	0	0	0	0
108	1	2	1	3	1	53	0	32.4	1	0	0	1	1	1	156	350	3	0	0	1	95	9	136	3.32	3.8	79.3	700	6.74	6.38	1.32	1	SCA	9	1	0	0	0	0	0	0	0
109	1	3	0		1	47	0	26.4	1	0	0	0	0	0	165	351	2	0	0	0	103	10.3	139.8	3.42	4.2	76.3	550	4.39	5.5	1.23	1	SCA	9	1	0	0	0	0	0	0	0
110	1	2	0		1	74	1	21.3	1	0	0	0	0	1	163	351	4	0	0	0	96	11.9	141.4	3.21	4.4	75.8	500	5.46	6.23	1.34	1	SCA	9	1	0	0	0	0	0	0	0
111	1	3	0		1	43	0	20.6	1	0	0	0	1	0	169	274	3	0	1	0	102	13.7	138.2	3.22	4	76.3	650	4.57	5.45	1.39	1	SCA	9	1	0	0	0	0	0	0	0
112	1	3	1	2	1	77	1	19.9	0	0	0	0	0	1	140	365	3	0	0	0	95	11	138.6	4.54	3.9	79.1	750	6.92	5.47	1.18	1	SCA	9	1	0	0	0	0	0	0	0
113	1	2	0		1	52	0	23.6	0	0	0	0	0	1	157	361	4	0	0	0	101	8.6	138.5	4.03	3.8	76.3	550	4.79	3.23	1.23	1	SCA	9	1	0	0	0	0	0	0	0
114	1	2	0		1	48	0	24.6	1	0	0	0	0	0	152	358	3	0	0	0	96	7.7	135	3.2	3.7	75.6	500	5.1	6.03	1.09	1	SCA	9	1	0	0	0	0	0	0	0
115	1	2	0		1	49	0	23.9	1	0	0	0	0	0	143	352	3	0	0	0	98	10.9	140.1	4.11	3.5	76.3	650	4.69	5.89	1.04	1	SCA	9	1	0	0	0	0	0	0	0
116	1	3	1	3	1	54	0	25.4	0	0	0	0	0	0	142	368	3	0	0	0	105	10	133.7	3.56	4.5	78.9	650	7.21	6.75	1.28	1	SCA	9	1	0	0	0	0	0	0	0
117	1	2	0		1	74	1	26.1	0	0	0	0	1	1	140	289	4	0	0	0	99	12.3	140.6	4.13	4.3	77.1	600	4.68	6.49	1.39	1	SCA	9	1	0	0	0	0	0	0	0
118	1	2	0		1	76	1	22.3	0	0	0	0	0	0	140	340	4	1	0	1	100	10.6	139.9	3.82	3.5	78.3	500	5.52	5.26	1.55	1	SCA	9	1	0	0	0	0	0	0	0
119	1	2	0		1	54	0	23.6	0	1	0	0	0	0	153	358	3	0	0	0	104	9.3	139.7	3.87	4.1	76.9	600	5.4	5.62	1.51	1	SCA	9	1	0	0	0	0	0	0	0
120	1	3	1	2	1	51	0	28.6	0	0	0	1	0	1	156	351	1	0	0	0	104	9	134.9	3.58	3.8	78.7	650	7.27	4.78	1.47	1	SCA	9	1	0	0	0	0	0	0	0
121	1	3	0		1	55	0	25.3	1	0	0	0	0	1	148	351	2	0	0	1	98	9.3	140.1	4.12	3.8	79.4	550	3.97	5.81	1.33	1	SCA	9	1	0	0	0	0	0	0	0
122	1	3	0		1	58	0	24.6	1	0	0	0	0	0	148	364	3	0	0	0	96	9.4	137	3.67	3.9	75.6	600	5.14	4.73	1.77	1	SCA	9	1	0	0	0	0	0	0	0
123	1	3	0		1	63	0	27.1	1	0	0	0	1	0	141	273	2	0	0	0	99	11.4	139.3	3.77	4.5	83.6	500	4.27	5.63	1.14	1	SCA	9	1	0	0	0	0	0	0	0
124	1	2	1	3	1	69	1	26.3	1	0	1	1	0	0	157	286	3	0	1	0	98	11	133.7	3.85	4.4	83.4	750	6.18	6.56	1.38	0	SCA	9	1	0	0	0	0	0	0	0
125	1	3	0		1	61	0	24.1	0	0	0	0	0	0	157	285	4	0	0	0	108	10.6	138.3	3.52	3.7	79.7	550	5	4.67	1.5	1	SCA	9	1	0	0	0	0	0	0	0
126	1	2	0		1	49	0	22.3	0	0	0	0	0	1	162	363	3	0	0	0	100	13.5	136.4	3.71	3.9	77.8	500	4.19	4.33	1.23	1	SCA	9	1	0	0	0	0	0	0	0
127	1	3	0		1	55	0	26.3	0	0	0	0	0	0	153	319	3	1	0	0	101	9.8	135.7	4.01	4.7	81.2	600	5.54	6.56	1.45	1	SCA	9	1	0	0	0	0	0	0	0
128	1	3	1	3	1	55	0	25.3	1	0	0	1	0	1	170	310	3	0	0	1	100	12	138.7	3.95	4.3	82.6	800	6.94	4.98	1.5	1	SCA	9	1	0	0	0	0	0	0	0
129	1	3	0		1	48	0	24.6	1	1	0	0	1	0	145	327	2	0	0	0	98	8.2	139.3	3.62	3.7	82.5	550	4.95	4.31	1.04	1	SCA	9	1	0	0	0	0	0	0	0
130	1	2	0		1	54	0	29.3	0	0	0	0	0	0	155	292	3	0	0	0	96	11.6	138.1	3.76	4.3	83.3	500	5	3.39	1.23	1	SCA	9	1	0	0	0	0	0	0	0
131	1	2	0		1	48	0	24.5	0	0	0	0	0	1	167	333	3	0	0	0	97	7.7	135.7	3.58	4.5	76.8	650	4.76	4.28	1.03	1	SCA	9	1	0	0	0	0	0	0	0
132	1	3	0		1	56	0	25.6	0	0	0	0	0	0	160	322	3	0	0	0	99	14.2	140	3.26	3.8	83.5	600	4.69	5.9	1.19	1	SCA	9	1	0	0	0	0	0	0	0
133	1	3	1	1	1	51	0	26.3	0	1	0	1	0	0	193	311	3	0	0	0	109	13	136.5	4.04	4	81.5	750	6.66	6	1.66	1	SCA	9	1	0	0	0	0	0	0	0
134	1	3	0		1	69	1	24.1	1	0	0	0	0	0	144	340	4	0	0	0	99	7.6	137.4	3.66	4.7	79.1	550	4.76	4.34	1.26	1	SCA	9	1	0	0	0	0	0	0	0
135	1	3	0		1	68	1	22.3	1	0	0	0	1	1	166	353	4	0	0	0	97	9.9	137.8	3.58	4.1	79.5	650	5.52	5.28	1.62	1	SCA	9	1	0	0	0	0	0	0	0
136	1	2	0		1	71	1	27.4	0	0	0	0	0	1	153	296	5	0	0	1	102	10	138.1	3.66	3.9	76.3	600	5.22	4.98	1.17	1	SCA	9	1	0	0	0	0	0	0	0
137	1	3	1	2	1	49	0	26.3	1	0	0	1	0	1	164	278	2	1	0	0	107	14	135.8	4.05	4	80.2	800	7.28	5.65	1.2237	1	SCA	9	1	0	0	0	0	0	0	0
138	1	2	0		1	45	0	24.3	1	0	0	0	0	1	168	288	1	0	0	1	96	13.9	137	3.75	4.2	77.3	550	4.06	5.12	1.09	1	SCA	9	1	0	0	0	0	0	0	0
139	1	3	0		1	64	0	26.5	1	0	0	0	0	1	161	341	4	0	0	0	99	12.5	135.6	3.48	3.5	82.6	550	5.18	4.72	1.26	1	SCA	9	1	0	0	0	0	0	0	0
140	1	3	0		1	66	1	29.1	1	0	0	0	0	0	157	317	4	1	0	0	105	14	134.7	4.03	4.1	76.9	500	5.13	4.31	1.62	1	SCA	9	1	0	0	0	0	0	0	0
141	1	3	1	3	1	44	0	28.3	0	0	0	0	1	0	163	327	2	0	0	0	94	8	135.2	4.24	3.7	85.4	700	5.28	4.78	1.37	1	SCA	9	1	0	0	0	0	0	0	0
142	1	3	0		1	66	1	27.1	1	1	0	0	0	0	163	362	4	0	0	0	104	13.8	138	3.23	3.6	83.7	500	3.98	5.75	1.81	1	SCA	9	1	0	0	0	0	0	0	0
143	1	3	0		1	47	0	26.4	0	0	0	0	0	1	143	323	2	0	0	0	102	11.5	136.4	3.34	4	82.2	550	5.52	3.98	1.73	1	SCA	9	1	0	0	0	0	0	0	0
144	1	2	0		1	51	0	23.1	0	0	0	0	0	0	161	320	2	0	0	0	106	10.6	136.5	4.14	3.8	85.4	600	5.48	6.26	1.63	1	SCA	9	1	0	0	0	0	0	0	0
145	1	3	1	3	1	60	0	24.1	0	0	0	0	0	1	158	315	2	0	1	0	103	9	136.7	4.17	3.9	83.3	800	6.31	4.56	1.35	1	SCA	9	1	0	0	0	0	0	0	0
146	1	3	0		1	63	0	26.4	0	0	0	0	0	0	144	325	3	0	0	0	99	9.6	137.2	3.58	3.7	75.6	650	5.22	4.99	1.67	1	SCA	9	1	0	0	0	0	0	0	0
147	1	3	0		1	56	0	25.3	1	0	0	0	1	1	157	367	2	0	1	0	96	7.5	135.6	3.46	3.5	75.8	550	4.13	6.28	1.33	1	SCA	9	1	0	0	0	0	0	0	0
148	1	2	0		1	55	0	24.6	1	1	0	0	0	0	147	360	2	0	0	0	98	8.6	134.7	3.79	4.1	82.6	550	4.79	4.27	1.56	1	SCA	9	1	0	0	0	0	0	0	0
149	1	3	1	2	1	46	0	27.3	1	0	0	0	0	1	148	293	1	0	0	0	101	12	133.6	3.59	4	83.7	650	6.74	5.27	1.37	1	SCA	9	1	0	0	0	0	0	0	0
150	1	2	0		1	50	0	21.3	1	0	0	0	0	0	142	344	2	0	0	0	102	8.2	135.1	4.05	3.9	76.4	550	5.09	3.09	1.26	1	SCA	9	1	0	0	0	0	0	0	0
151	1	2	0		1	64	0	26.3	1	0	0	0	0	1	148	366	3	0	0	0	101	9	137.3	4.11	4.1	78.1	600	5.33	4.66	1.28	1	SCA	9	1	0	0	0	0	0	0	0
152	1	3	1	3	1	68	1	20.3	1	0	0	0	1	0	157	353	3	0	0	1	95	13	136.9	3.67	3.8	81.8	700	7.11	6.34	1.56	1	SCA	9	1	0	0	0	0	0	0	0
153	1	2	0		1	67	1	26.3	1	1	0	0	0	0	140	364	3	0	0	0	103	11.1	140	4.07	3.6	79.7	650	4.66	5.35	1.12	1	SCA	9	1	0	0	0	0	0	0	0
154	1	3	1	2	1	75	1	25.3	1	0	1	1	0	1	151	278	4	0	0	0	93	14	133.8	3.46	4.4	81.7	750	7	7.47	1.2	1	SCA	9	1	0	0	0	0	0	0	0
155	1	3	0		1	70	1	24.6	0	0	0	0	1	0	159	291	4	0	0	0	100	12.1	138.9	4.08	4.2	78.5	600	4.7	7.22	1.5	1	SCA	9	1	0	0	0	0	0	0	0
156	1	2	1	2	1	40	0	22.1	0	0	0	0	0	0	155	357	1	0	0	0	100	12	135.1	3.76	4.5	79.5	800	6	8.2	1.27	1	SCA	9	1	0	0	0	0	0	0	0
157	1	2	0		1	74	1	23.5	0	0	0	0	0	0	158	305	4	0	0	0	105	13.4	138.7	4.05	3.8	80.3	550	3.98	5.17	1.63	1	SCA	9	1	0	0	0	0	0	0	0
158	1	3	0		1	43	0	23.6	1	0	0	0	0	1	154	363	3	1	0	0	106	14.2	137.2	4.17	3.6	79.6	500	4.95	6	1.73	1	SCA	9	1	0	0	0	0	0	0	0
159	1	3	1	1	1	54	0	27.3	0	0	0	0	0	0	152	343	3	0	0	1	102	8	135.2	3.86	4.3	82.9	750	6.84	7.4	1.22	1	SCA	9	1	0	0	0	0	0	0	0
160	1	3	0		1	57	0	26.4	0	0	0	0	1	0	167	271	3	0	0	0	104	13.7	137.8	3.76	3.5	79.9	550	5.38	3.98	1.36	1	SCA	9	1	0	0	0	0	0	0	0
161	1	3	0		1	56	0	26.1	0	0	0	0	0	0	144	288	3	0	0	0	96	12.7	138.5	3.74	4	79.3	600	4.67	5.35	1.56	1	SCA	9	1	0	0	0	0	0	0	0
162	1	3	0		1	64	0	26.3	1	0	0	0	0	1	158	324	4	0	0	0	99	9.6	138	3.43	4.4	77.1	500	5.04	5.23	1.28	1	SCA	9	1	0	0	0	0	0	0	0
163	1	3	1	2	1	76	1	23.4	1	0	1	0	0	1	141	327	4	0	0	0	103	9	133.9	4.15	3.8	83.7	800	6.65	5	1.5	1	SCA	9	1	0	0	0	0	0	0	0
164	1	3	1	3	1	72	1	26.3	1	0	1	1	1	0	147	307	4	0	0	0	96	10	136.6	4.03	3.7	81.9	750	6.47	5.65	1.66	1	SCA	9	1	0	0	0	0	0	0	0
165	1	2	0		1	48	0	27.3	0	0	0	0	0	1	165	318	3	0	0	0	104	8.7	137.1	4.13	3.6	78.5	650	4.31	4.64	1.31	1	SCA	9	1	0	0	0	0	0	0	0
166	1	2	0		1	58	0	26.3	0	0	0	0	0	1	166	342	4	0	0	1	100	7	136.4	4.06	3.8	76.9	600	5.67	3.12	1.39	1	SCA	9	1	0	0	0	0	0	0	0
167	1	3	0		1	60	0	24.3	1	0	0	0	0	0	162	298	4	0	0	0	99	11.6	137.8	3.52	4.7	79.7	550	4.67	5.22	1.28	1	SCA	9	1	0	0	0	0	0	0	0
168	1	3	1	3	1	81	1	26.3	1	0	1	1	1	0	162	357	5	0	1	1	105	11	136.6	3.89	4.1	84.3	650	5.45	4.56	1.3	1	SCA	9	1	0	0	0	0	0	0	0
169	1	3	0		1	64	0	25.1	1	0	0	0	0	0	177	300	4	0	0	0	96	13.6	139.5	4.04	3.5	75.8	550	4.97	4.67	1.3	1	SCA	9	1	0	0	0	0	0	0	0
170	1	3	0		1	61	0	23.1	1	0	0	0	0	0	140	311	3	1	1	0	103	14.6	140.5	3.52	4.5	83.7	650	5.1	5.26	1.34	1	SCA	9	1	0	0	0	0	0	0	0
171	1	2	0		1	53	0	20.3	1	0	0	0	0	0	167	319	3	0	0	0	108	10.8	137.6	3.76	3.9	79.7	600	4.37	6.15	1.28	0	SCA	9	1	0	0	0	0	0	0	0
172	1	2	1	1	1	57	0	23.4	1	1	0	0	0	1	145	325	2	0	0	0	98	13	138.6	3.63	4.3	83.7	800	6.68	4.79	1.346	1	SCA	9	1	0	0	0	0	0	0	0
173	1	3	0		1	50	0	24.3	1	0	0	0	1	0	168	358	2	0	0	0	108	14.1	140.8	3.27	4.4	77.8	650	3.97	4.31	1.08	1	SCA	9	1	0	0	0	0	0	0	0
174	1	2	0		1	51	0	24.6	0	0	0	0	0	1	201	354	2	0	0	0	96	12.8	138.6	4.12	3.6	81.3	550	4.14	4.79	1.12	1	SCA	9	1	0	0	0	0	0	0	0
175	1	3	0		1	55	0	25.6	0	0	0	0	0	0	190	352	2	0	0	0	99	12.9	136.4	3.69	4.2	82.5	500	4.29	3.98	1.72	1	SCA	9	1	0	0	0	0	0	0	0
176	1	3	0		1	52	0	24.3	1	0	0	0	1	1	155	297	2	0	0	0	103	9.8	138.6	3.35	3.7	83.7	550	5.48	5.21	1.31	1	SCA	9	1	0	0	0	0	0	0	0
177	1	3	0		1	37	0	23.6	1	0	0	0	0	0	167	344	1	0	0	0	107	8	137.7	3.81	4.4	80.8	500	5.46	5.28	1.75	1	SCA	9	1	0	0	0	0	0	0	0
178	1	2	0		1	38	0	22.3	1	0	0	0	0	0	188	308	1	0	0	0	107	7.9	137.8	4.03	3.8	82.5	600	5.36	6.11	1.28	1	SCA	9	1	0	0	0	0	0	0	0
179	1	2	1	1	1	51	0	21.3	1	0	0	0	0	1	118	321	2	0	1	0	101	8	139.1	3.96	3.9	80	750	5.5	4.29	1.27	1	SCA	9	1	0	0	0	0	0	0	0
180	1	3	0		1	50	0	23.6	0	0	0	0	0	0	148	347	2	0	0	0	100	9.8	136.9	4.03	4.1	78.4	650	5.4	5.02	1.27	1	SCA	9	1	0	0	0	0	0	0	0
181	1	3	0		1	52	0	27.6	1	0	0	0	1	1	113	365	2	0	0	0	103	9.4	136.4	4.04	3.4	76.6	600	4.44	5.93	1.657	1	SCA	9	1	0	0	0	0	0	0	0
182	1	3	1	2	1	66	1	25.3	1	0	0	0	0	0	133	292	2	0	0	0	102	9	138	4.57	4.5	81	750	6.7	4.2	1.35	1	SCA	9	1	0	0	0	0	0	0	0
183	1	3	0		1	62	0	24.5	0	0	0	0	0	0	156	282	3	0	0	0	98	10.3	135.7	3.76	3.6	79.3	650	5.24	6.27	1.62	1	SCA	9	1	0	0	0	0	0	0	0
184	1	3	0		1	71	1	26.3	0	0	0	0	0	1	160	362	4	0	0	0	99	13.7	138.9	3.36	3.9	78.3	600	5.33	6.72	1.73	1	SCA	9	1	0	0	0	0	0	0	0
185	1	2	1	2	1	75	1	21.3	0	0	0	0	1	0	159	287	4	0	0	0	107	10	138.3	3.35	3.8	83.6	700	6.8	5.45	1.54	1	SCA	9	1	0	0	0	0	0	0	0
186	1	2	0		1	61	0	20.6	0	0	0	0	0	0	173	340	4	1	0	0	107	10.8	136.4	4.02	3.7	79.1	550	4.39	5.18	1.26	1	SCA	9	1	0	0	0	0	0	0	0
187	1	2	0		1	62	0	28.6	1	0	0	0	0	1	150	367	3	0	0	1	96	12.6	137.8	3.7	3.9	79.9	500	5	6.22	1.79	1	SCA	9	1	0	0	0	0	0	0	0
188	1	3	0		1	70	1	32.6	1	0	0	0	0	0	147	345	4	0	0	0	99	9.8	136.1	3.57	3.9	76.7	650	4.49	4.76	1.28	1	SCA	9	1	0	0	0	0	0	0	0
189	1	3	0		1	44	0	26.3	0	0	0	0	0	0	157	368	2	0	0	0	108	8.7	136.9	4.04	4.3	77.3	550	5.25	5.52	1.27	1	SCA	9	1	0	0	0	0	0	0	0
190	1	2	1	3	1	60	0	24.5	0	0	1	0	1	0	156	301	2	0	1	1	109	11	136.2	3.69	3.9	79.5	700	6.95	5.87	1.651	1	SCA	9	1	0	0	0	0	0	0	0
191	1	2	0		1	48	0	23.6	1	0	0	0	0	1	146	290	2	0	0	0	96	7.8	139.2	3.87	3.8	80.9	550	4.59	6.32	1.68	1	SCA	9	1	0	0	0	0	0	0	0
192	1	3	0		1	50	0	27.5	1	0	0	0	0	0	167	355	2	1	0	0	99	9.3	137.6	3.77	4.6	76.4	550	4	4.95	1.35	1	SCA	9	1	0	0	0	0	0	0	0
193	1	2	0		1	51	0	24.6	1	1	0	0	0	0	156	367	2	0	0	0	98	11.3	138	4.1	4.1	83.7	650	4.76	6	1.23	1	SCA	9	1	0	0	0	0	0	0	0
194	1	2	1	2	1	50	0	29.6	0	0	0	0	0	1	147	288	1	0	0	0	93	14	135.3	3.83	3.7	84.4	750	7.244	6.96	1.6	1	SCA	9	1	0	0	0	0	0	0	0
195	1	3	0		1	48	0	32.5	0	0	0	0	0	0	128	318	2	0	0	0	102	8.2	135.4	3.65	3.7	82.6	600	5.37	4.76	1.64	1	SCA	9	1	0	0	0	0	0	0	0
196	1	3	0		1	52	0	23.1	1	0	0	0	0	0	159	288	2	0	0	0	101	8.9	135	4.01	4.1	815.5	650	4.77	4.39	1.12	1	SCA	9	1	0	0	0	0	0	0	0
197	1	2	0		1	50	0	22.3	0	0	0	0	0	1	159	313	2	0	0	0	105	10.4	136	4.12	3.9	75.9	550	4.45	5	1.22	1	SCA	9	1	0	0	0	0	0	0	0
198	1	3	1	3	1	57	0	22.3	1	0	0	0	0	0	143	333	2	0	0	0	105	12	135.4	3.68	4.4	82.3	800	5.52	5.6	1.51	1	SCA	9	1	0	0	0	0	0	0	0
199	1	2	0		1	56	0	26.3	1	0	0	0	0	0	142	356	2	0	0	0	103	13.7	136.3	3.37	4.3	75.8	550	5.28	4.91	1.31	1	SCA	9	1	0	0	0	0	0	0	0
200	1	3	0		1	61	0	24.5	0	0	0	0	0	1	145	360	3	0	0	0	98	13.9	135	3.73	4.1	76.7	600	4.11	5.25	1.79	1	SCA	9	1	0	0	0	0	0	0	0
201	1	2	0		1	54	0	29.6	0	0	0	0	0	0	163	359	2	0	0	0	96	9.6	136.2	3.67	3.8	78.5	550	4.18	3.97	1.38	1	SCA	9	1	0	0	0	0	0	0	0
202	1	2	1	2	1	51	0	27.6	0	0	0	0	0	1	144	273	1	0	1	0	97	14	134.2	3.23	4.2	81.6	750	7.21	5.21	1.53	1	SCA	9	1	0	0	0	0	0	0	0
203	1	3	0		1	52	0	28.3	0	0	0	0	0	1	146	350	2	0	0	0	100	12.9	137.7	3.71	4.8	77.3	500	4.22	6.14	1.21	1	SCA	9	1	0	0	0	0	0	0	0
204	1	3	0		1	56	0	25.3	1	1	0	0	0	0	162	347	2	0	0	0	101	7.9	138.8	3.58	3.8	75.7	550	4.7	4.92	1.28	1	SCA	9	1	0	0	0	0	0	0	0
205	1	3	0		1	51	0	24.1	1	0	0	0	0	0	156	357	2	0	0	0	107	11.1	136.5	3.49	3.9	79.2	650	5.52	5.58	1.11	1	SCA	9	1	0	0	0	0	0	0	0
206	1	3	0		1	68	1	24.3	1	0	0	0	0	0	160	356	5	1	0	0	99	14.4	139.7	3.61	4.4	83.3	600	5.05	5.62	1.18	1	SCA	9	1	0	0	0	0	0	0	0
207	1	3	1	2	1	61	0	26.3	1	0	0	1	0	1	164	286	4	0	0	0	96	8	138.4	4.43	4	83.7	700	5.69	6.11	1.4312	1	SCA	9	1	0	0	0	0	0	0	0
208	1	2	0		1	58	0	20.3	1	0	0	0	0	0	158	277	3	0	0	0	98	14	135.7	3.22	4.3	82.4	550	5.55	5.5	1.22	1	SCA	9	1	0	0	0	0	0	0	0
209	1	3	0		1	76	1	21.3	1	0	0	0	0	0	138	356	4	0	0	0	102	12.5	137.8	4.05	4.5	81.9	600	5.28	4.79	1.76	1	SCA	9	1	0	0	0	0	0	0	0
210	1	2	0		1	64	0	26.3	0	0	0	1	1	1	156	347	4	0	1	1	101	11.9	137.2	4.13	3.5	82.7	550	4.65	6.1	1.52	1	SCA	9	1	0	0	0	0	0	0	0
211	1	2	0		1	63	0	23.5	0	0	0	0	0	0	169	328	3	0	0	0	98	8.1	140.4	3.62	3.8	79.4	650	4.18	4.72	1.32	1	SCA	9	1	0	0	0	0	0	0	0
212	1	2	1	1	1	69	1	24.3	0	0	1	0	0	0	152	285	3	1	0	1	106	9	134.5	4.36	4.1	82.6	650	5.63	5.37	1.23	1	SCA	9	1	0	0	0	0	0	0	0
213	1	3	0		1	65	1	26.3	0	0	0	0	0	0	154	359	3	0	0	0	97	7.7	135.8	4.02	3.6	81.6	500	4.31	4.71	1.25	1	SCA	9	1	0	0	0	0	0	0	0
214	1	3	0		1	61	0	24.3	0	0	0	0	0	1	143	343	3	0	0	0	99	8.4	135.2	3.46	4.4	83.7	550	4.79	5.77	1.08	1	SCA	9	1	0	0	0	0	0	0	0
215	1	2	0		1	63	0	27.6	0	0	0	1	0	0	165	322	3	0	0	0	108	9.6	135.3	3.3	3.6	79.3	550	3.98	4.55	1.76	1	SCA	9	1	0	0	0	0	0	0	0
216	1	3	1	1	1	46	0	28.6	0	0	0	0	0	1	149	345	1	0	1	0	99	11	138.4	4.28	3.9	80.7	650	7.1	5.53	1.1	1	SCA	9	1	0	0	0	0	0	0	0
217	1	2	0		1	62	0	29.6	0	0	0	1	0	0	142	283	4	0	0	0	101	10.5	135	3.75	4	78.2	650	5.33	5.83	1.39	1	SCA	9	1	0	0	0	0	0	0	0
218	1	3	0		1	41	0	25.3	0	0	0	0	0	1	169	344	3	0	0	0	100	12.5	137.3	3.59	3.9	79.2	550	4.64	4.79	1.19	0	SCA	9	1	0	0	0	0	0	0	0
219	1	2	0		1	31	0	24.6	0	0	0	0	0	0	147	346	2	0	0	0	96	10.6	135.8	4.01	3.5	83.2	600	4.12	6.15	1.31	1	SCA	9	1	0	0	0	0	0	0	0
220	1	3	0		1	46	0	23.6	0	1	0	0	0	0	158	362	2	0	0	0	97	8.6	139.2	3.61	4.6	80.5	500	5.42	4.44	1.25	1	SCA	9	1	0	0	0	0	0	0	0
221	1	3	1	2	1	67	1	24.3	0	0	0	0	1	0	167	316	2	0	0	0	108	10	137.5	3.98	3.8	78.8	550	5.89	4.65	1.11	1	SCA	9	1	0	0	0	0	0	0	0
222	1	3	0		1	61	0	25.3	1	0	0	1	0	1	139	360	3	0	0	0	99	7.7	136.4	3.25	3.8	76.6	550	4.47	5.35	1.27	1	SCA	9	1	0	0	0	0	0	0	0
223	1	3	0		1	60	0	21.3	1	0	0	0	0	0	146	274	3	0	0	0	100	9.5	137.8	3.51	4	76.3	500	3.98	5.22	1.14	1	SCA	9	1	0	0	0	0	0	0	0
224	1	3	0		1	46	0	22.3	0	0	0	0	0	0	166	358	2	0	0	0	104	14.2	136.1	4.18	3.8	75.6	600	5.35	5.78	1.32	1	SCA	9	1	0	0	0	0	0	0	0
225	1	2	0		1	45	0	23.4	0	0	0	0	0	0	147	338	2	0	0	0	103	12.7	138.9	4.13	4.1	76.3	650	5.06	5.12	1.58	1	SCA	9	1	0	0	0	0	0	0	0
226	1	3	1	1	1	50	0	23.8	0	0	0	0	0	1	167	356	2	0	0	0	98	8	137.3	3.47	4	79.3	700	5.54	4.42	1.43	1	SCA	9	1	0	0	0	0	0	0	0
227	1	3	0		1	50	0	24.6	0	0	0	0	0	0	155	288	3	0	0	0	98	12.3	139.1	3.75	3.8	83.6	650	5.54	4.42	1.62	1	SCA	9	1	0	0	0	0	0	0	0
228	1	3	0		1	55	0	26.1	0	0	0	0	0	0	145	312	2	1	0	1	106	13.7	137.6	4.17	3.8	79.8	600	5.33	4.51	1.5	1	SCA	9	1	0	0	0	0	0	0	0
229	1	3	0		1	62	0	27.3	0	0	0	1	0	0	167	314	3	0	0	0	99	14.4	137	4.11	3.9	79.2	650	4.8	3.97	1.79	1	SCA	9	1	0	0	0	0	0	0	0
230	1	2	1	4	1	74	1	26.3	1	0	1	1	0	0	167	343	4	0	1	0	109	9	138.4	3.74	4.5	79.4	800	5.47	5.34	1.324	1	SCA	9	1	0	0	0	0	0	0	0
231	1	3	0		1	78	1	24.3	1	0	0	0	0	0	141	315	5	0	0	0	108	9.3	136.3	3.76	3.9	77.1	550	4.24	5	1.1	1	SCA	9	1	0	0	0	0	0	0	0
232	1	2	0		1	82	1	26.3	0	0	0	1	0	0	154	329	5	0	0	0	105	8.7	136.2	3.78	4.5	78.3	550	3.99	5.96	1.72	1	SCA	9	1	0	0	0	0	0	0	0
233	1	2	0		1	68	1	26.3	0	0	0	1	0	0	168	342	4	0	0	0	107	10.6	140.8	3.54	3.6	76.9	500	5.28	4	1.71	1	SCA	9	1	0	0	0	0	0	0	0
234	1	3	1	2	1	63	0	25.6	0	0	0	0	0	1	165	289	3	0	0	1	101	10	137.2	3.61	3.8	83.2	650	5.75	6.37	1.324	1	SCA	9	1	0	0	0	0	0	0	0
235	1	3	0		1	48	0	25.9	0	0	0	0	0	1	166	347	2	0	0	0	105	13.4	136.4	3.21	4.6	79.4	500	4.71	5.29	1.77	1	SCA	9	1	0	0	0	0	0	0	0
236	1	2	0		1	51	0	27.6	0	0	0	1	0	0	158	298	1	0	0	0	106	12.8	140.5	3.69	4.3	75.6	600	5.43	4.79	1.55	1	SCA	9	1	0	0	0	0	0	0	0
237	1	2	0		1	51	0	24.6	1	0	0	0	0	0	155	367	2	0	0	0	99	9.5	138.4	3.63	3.5	83.6	550	3.98	3.98	1.23	1	SCA	9	1	0	0	0	0	0	0	0
238	1	3	1	4	1	51	0	25.3	0	1	0	0	0	1	142	339	2	0	0	0	100	8	138.5	3.81	4.1	81.5	700	5.88	4.75	1.34	1	SCA	9	1	0	0	0	0	0	0	0
239	1	2	0		1	44	0	21.3	1	0	0	0	0	0	178	346	2	0	0	0	100	13.4	137.2	4.1	4.4	76.3	550	5.27	4.94	1.16	1	SCA	9	1	0	0	0	0	0	0	0
240	1	2	0		1	64	0	22.6	0	0	0	0	0	0	148	307	3	0	0	0	101	9.3	135.1	3.19	4.3	78.3	650	5.3	3.18	1.026	1	SCA	9	1	0	0	0	0	0	0	0
241	1	3	0		1	67	1	28.9	0	0	0	1	0	1	165	347	3	0	0	0	96	13.7	134.7	4.05	4	79.1	600	4.8	5.69	1.27	1	SCA	9	1	0	0	0	0	0	0	0
242	1	4	1	3	1	84	1	26.5	0	0	1	1	0	1	149	276	5	0	1	0	101	9	135.1	3.29	3.8	78.9	700	6.9	7.39	1.28	1	SCA	9	1	0	0	0	0	0	0	0
243	1	2	0		0	34	0	23.4	0	0	0	0	0	0	186	305	1	1	0	0	108	9.8	140.8	4.14	3.5	75.8	550	3.97	5.2	1.09	1	SCA	9	1	0	0	0	0	0	0	0
244	1	2	1	4	1	78	1	22.7	0	0	0	0	1	0	155	345	3	0	0	0	105	12	137.1	3.46	4.5	79	750	5.9	7.79	1.6	1	SCA	9	1	0	0	0	0	0	0	0
245	1	2	0		0	49	0	27.3	0	0	0	1	0	1	153	367	3	0	1	0	99	11.6	136.2	3.23	3.9	83.8	600	3.99	6.23	1.39	1	SCA	9	1	0	0	0	0	0	0	0
246	1	2	1	4	1	49	0	19.9	0	0	0	0	0	0	162	367	2	0	0	0	97	13	135.1	3.31	3.7	82.9	700	5.2	4.78	1.12	1	SCA	9	1	0	0	0	0	0	0	0
247	1	2	0		0	65	1	25.4	1	0	0	0	0	0	146	341	4	0	0	0	97	8.01	135.7	4.13	3.8	76.3	600	4.3	6.12	1.27	1	SCA	9	1	0	0	0	0	0	0	0
248	1	3	0		0	50	0	23.6	0	0	0	0	0	0	151	354	3	0	0	0	99	13.1	137.8	4.05	3.5	75.9	600	5.5	6.56	1.39	1	SCA	9	1	0	0	0	0	0	0	0
249	1	2	0		0	67	1	26.6	0	0	0	1	1	1	141	308	5	0	0	0	103	9.5	136.7	3.52	4.5	77.1	550	5.2	5.31	1.26	1	SCA	9	1	0	0	0	0	0	0	0
250	1	3	1	2	1	73	1	26.3	0	0	0	1	0	0	153	365	4	0	0	0	96	11	134.8	3.42	4.2	83	650	6	5.24	1.42	1	SCA	9	1	0	0	0	0	0	0	0
251	1	3	1	2	1	55	0	24.6	0	0	0	0	0	0	154	366	2	0	0	1	95	9	133.7	3.96	3.9	84.5	800	5.48	6	1.62	1	SCA	9	1	0	0	0	0	0	0	0
252	1	3	0		0	51	0	25.1	0	0	0	0	0	0	152	358	2	0	0	0	100	12.4	137.6	3.19	3.9	79.7	550	4.65	5.62	1.8	1	SCA	9	1	0	0	0	0	0	0	0
253	1	3	0		0	51	0	23.6	0	0	0	0	0	1	148	335	2	0	0	0	106	11.6	139.2	4.19	3.8	77.8	500	4.41	5.48	1.73	1	SCA	9	1	0	0	0	0	0	0	0
254	1	2	0		0	76	1	24.6	0	0	0	1	0	0	170	342	4	0	0	0	99	10.7	135	4.04	4.6	81.2	550	4.78	6.06	1.58	0	SCA	9	1	0	0	0	0	0	0	0
255	1	3	1	2	1	81	1	25.6	0	0	1	1	0	0	142	278	5	0	0	0	105	12	134.7	4.03	3.8	85.6	750	7.19	5.68	1.34	1	SCA	9	1	0	0	0	0	0	0	0
256	1	2	0		0	47	0	23.6	0	0	0	0	0	0	151	348	2	0	0	0	96	8.9	137.6	3.2	4.2	77.7	600	5.05	6.62	1.43	1	SCA	9	1	0	0	0	0	0	0	0
257	1	4	1	2	1	48	0	24.6	0	0	0	0	0	1	147	365	1	0	0	0	108	13	133.5	4.24	4.1	84.9	650	5.37	6.17	1.62	1	SCA	9	1	0	0	0	0	0	0	0
258	1	4	0		0	76	1	25.3	0	0	0	1	1	0	144	274	4	0	0	1	97	9	136.4	3.42	3.6	83.5	550	4.67	5.18	1.79	1	SCA	9	1	0	0	0	0	0	0	0
259	1	2	0		0	71	1	26.4	0	0	0	1	0	0	167	286	4	0	0	0	100	12	137.9	4.03	4.6	79.1	650	5.04	6.13	1.15	1	SCA	9	1	0	0	0	0	0	0	0
260	1	3	0		0	50	0	23.6	0	0	0	0	0	0	153	355	2	1	0	0	101	8.3	138.3	3.67	3.7	79.5	600	5.22	4.76	1.44	1	SCA	9	1	0	0	0	0	0	0	0
261	1	2	1	2	1	57	0	21.3	0	0	0	0	0	1	151	353	2	0	1	0	97	8	139.1	4.39	4.2	83.5	800	7.24	5.24	1.23	1	SCA	9	1	0	0	0	0	0	0	0
262	1	4	1	1	1	53	0	26.9	0	0	0	1	1	0	158	362	3	0	0	0	95	10	137	4.13	4.3	83.2	750	6.05	5.66	1.09	1	SCA	9	1	0	0	0	0	0	0	0
263	1	4	1	2	1	54	0	25.6	0	0	0	0	0	0	170	346	2	0	0	0	103	14	135.3	3.93	4.5	81.2	700	5.48	5.84	1.35	1	SCA	9	1	0	0	0	0	0	0	0
264	1	2	0		0	48	0	27.4	0	0	0	0	0	0	165	351	2	0	0	0	104	7.6	135	3.37	3.9	76.3	550	5.07	5.52	1.35	1	SCA	9	1	0	0	0	0	0	0	0
265	1	3	0		0	56	0	26.3	0	0	0	0	0	1	168	341	2	0	0	0	107	9.3	136.2	4.13	4.4	77.4	600	4.67	6.22	1.22	1	SCA	9	1	0	0	0	0	0	0	0
266	1	3	0		0	48	0	24.5	0	0	0	0	0	0	158	353	2	0	0	0	98	9.9	134.7	3.76	4.4	83.6	650	5.38	4.95	1.78	1	SCA	9	1	0	0	0	0	0	0	0
267	1	2	1	1	1	73	1	26.3	0	0	0	1	0	0	152	354	4	0	0	0	106	9	136.3	3.95	3.8	83.8	750	5.99	6.67	1.454	1	SCA	9	1	0	0	0	0	0	0	0
268	1	4	0		0	71	1	24.1	1	0	0	0	0	0	169	352	4	0	0	0	96	12.4	140.7	4.1	3.8	79	550	4.94	5.38	1.236	1	SCA	9	1	0	0	0	0	0	0	0
269	1	2	1	1	1	84	1	26.3	0	0	1	1	0	0	169	348	5	0	0	1	97	11	136.2	3.43	3.7	81.7	800	5.77	7.54	1.27	1	SCA	9	1	0	0	0	0	0	0	0
270	1	4	0		0	48	0	27.6	0	0	0	1	0	0	140	320	2	0	0	0	106	11.6	136.9	3.78	3.5	76.9	550	4.97	5	1.12	1	SCA	9	1	0	0	0	0	0	0	0
271	1	3	0		0	51	0	23.1	0	0	0	0	0	1	153	342	3	0	0	0	108	10.8	139	3.48	4.1	83.5	500	5.17	4.76	1.42	1	SCA	9	1	0	0	0	0	0	0	0
272	1	2	0		0	71	1	24.3	0	0	0	0	0	0	151	315	4	0	0	0	99	13.5	135.8	3.76	4.3	82.2	550	4.37	4.69	1.51	1	SCA	9	1	0	0	0	0	0	0	0
273	1	3	0		0	48	0	22.3	0	0	0	0	0	0	153	347	3	0	0	0	96	9.6	137.9	3.28	3.5	80.6	500	4.31	6	1.77	1	SCA	9	1	0	0	0	0	0	0	0
274	1	4	1	4	1	54	0	22.8	0	0	0	0	1	1	151	314	2	1	0	0	94	10	137.6	3.56	4.3	82.5	700	5.58	7.8	1.3456	1	SCA	9	1	0	0	0	0	0	0	0
275	1	2	0		0	57	0	26.3	0	0	0	1	0	1	163	367	2	0	0	0	100	8.5	135.8	4.15	4	78.5	650	4.58	5.9	1.52	1	SCA	9	1	0	0	0	0	0	0	0
276	1	4	0		0	56	0	25.7	0	0	0	1	0	1	165	323	2	0	0	0	102	7.9	137.4	4.03	3.9	76.4	600	3.96	3.17	1.62	1	SCA	9	1	0	0	0	0	0	0	0
277	1	3	1	2	1	71	1	24.6	0	0	0	1	1	0	156	351	3	0	0	0	102	11	138.7	3.67	3.9	83.9	750	6.15	7.26	1.14	1	SCA	9	1	0	0	0	0	0	0	0
278	1	2	0		0	41	0	29.6	0	0	0	0	0	0	163	338	2	1	0	0	99	9.9	140.4	4.18	3.6	77.2	600	5.15	4.38	1.75	1	SCA	9	1	0	0	0	0	0	0	0
279	1	2	0		0	31	0	24.3	0	0	0	0	0	0	158	370	1	0	0	0	96	12.5	140.6	4.15	3.5	75.9	650	4.67	6.04	1.8	1	SCA	9	1	0	0	0	0	0	0	0
280	1	3	1	2	1	40	0	25.6	0	0	0	0	0	0	140	365	1	0	1	0	107	8	139	3.7	4.2	80.9	700	6.28	4.34	1.2	1	SCA	9	1	0	0	0	0	0	0	0
281	1	2	0		0	51	0	27.3	0	0	0	1	0	1	157	368	2	0	0	1	98	13.7	140.9	3.63	3.8	75.6	550	4.58	4.19	1.2	1	SCA	9	1	0	0	0	0	0	0	0
282	1	3	0		0	52	0	23.5	0	0	0	0	0	0	150	358	2	0	0	0	97	13.1	139.1	3.64	3.7	75.6	600	4.46	5.59	1.28	1	SCA	9	1	0	0	0	0	0	0	0
283	1	4	0		0	68	1	24.6	0	0	0	0	1	0	143	352	4	0	0	0	106	10.6	136.9	3.41	4	76.2	550	5.36	3.97	1.56	1	SCA	9	1	0	0	0	0	0	0	0
284	1	2	1	2	1	60	0	27.5	0	0	0	1	0	1	142	369	3	0	0	0	97	13	138.4	3.64	4	81.8	700	5.6	7.63	1.67	1	SCA	9	1	0	0	0	0	0	0	0
285	1	2	0		0	54	0	21.3	0	0	0	0	0	0	147	309	2	0	1	0	105	9.7	137	4.03	4.6	77.1	550	4.74	6.14	1.29	1	SCA	9	1	0	0	0	0	0	0	0
286	1	2	0		0	71	1	22.3	0	0	0	0	0	0	140	340	4	0	0	0	100	8.7	136.4	4.13	3.8	78.7	500	3.98	4.27	1.79	1	SCA	9	1	0	0	0	0	0	0	0
287	1	2	0		0	56	0	26.3	1	0	0	1	0	0	138	353	2	0	0	0	107	14.3	137.3	3.62	3.6	76.9	500	5.26	5.68	1.34	1	SCA	9	1	0	0	0	0	0	0	0
288	1	2	1	2	1	58	0	25.4	0	0	0	1	0	1	156	311	3	0	0	0	95	14	137.3	3.56	4.1	78.9	800	5.59	7.04	1.456	1	SCA	9	1	0	0	0	0	0	0	0
289	1	2	0		0	48	0	25.8	0	0	0	0	0	0	148	323	2	0	0	0	97	9.4	135.2	3.64	3.9	79.6	650	5.13	5.62	1.29	1	SCA	9	1	0	0	0	0	0	0	0
290	1	3	0		0	51	0	23.8	0	0	0	0	0	1	148	351	2	0	0	0	106	13.2	138.8	3.43	3.7	75.6	600	4.68	5.6	1.79	1	SCA	9	1	0	0	0	0	0	0	0
291	1	3	0		0	57	0	24.9	0	0	0	0	0	0	167	303	3	0	0	0	100	13.7	137.7	3.27	4.3	83.6	550	4.82	4.79	1.34	1	SCA	9	1	0	0	0	0	0	0	0
292	1	2	1	2	1	47	0	22.6	0	0	0	0	0	0	157	315	2	0	0	0	100	8	134.4	3.53	3.8	79.7	650	5.89	6.16	1.26	1	SCA	9	1	0	0	0	0	0	0	0
293	1	2	0		0	55	0	27.8	0	0	0	1	0	1	157	316	2	0	0	0	97	11.7	136.4	4.01	3.8	79.5	550	4.2	6.1	1.62	1	SCA	9	1	0	0	0	0	0	0	0
294	1	3	0		0	56	0	32.9	0	0	0	1	0	0	162	323	2	0	0	0	99	13.8	138.1	3.48	4.6	77.8	600	4.88	4.69	1.48	1	SCA	9	1	0	0	0	0	0	0	0
295	1	3	0		0	52	0	26.3	0	0	0	1	0	1	164	338	2	1	0	0	103	9.6	136.1	4.12	3.6	81.2	550	5.32	4.39	1.06	0	SCA	9	1	0	0	0	0	0	0	0
296	1	2	1	1	1	77	1	24.6	0	0	1	0	0	0	140	344	5	0	0	1	103	9	133.5	3.82	4.5	84.4	750	6.32	7.27	1.3456	1	SCA	9	1	0	0	0	0	0	0	0
297	1	2	0		0	57	0	24.8	0	0	0	0	0	0	145	288	4	0	0	0	100	13.8	139	4.07	4.3	82.7	550	5.16	5.76	1.18	0	SCA	9	1	0	0	0	0	0	0	0
298	1	3	0		0	56	0	23.5	0	0	0	0	0	0	155	350	3	0	0	0	105	10.5	139.1	3.7	4.2	80.3	600	4	4.57	1.13	1	SCA	9	1	0	0	0	0	0	0	0
299	1	2	0		0	69	1	26.3	0	0	0	1	0	1	176	343	4	0	0	0	97	8.6	137.8	3.64	4.1	81.8	500	5.29	5.83	1.76	1	SCA	9	1	0	0	0	0	0	0	0
300	1	2	1	4	1	57	0	24.1	0	0	0	0	0	0	160	342	3	0	0	0	109	11	134.6	3.83	4.4	84.2	700	5.55	6.37	1.2	1	SCA	9	1	0	0	0	0	0	0	0
301	1	3	0		0	56	0	26.3	0	0	0	1	0	1	193	347	2	0	0	0	96	9.4	136.1	4.09	4.1	76.9	600	4.57	6.75	1.05	1	SCA	9	1	0	0	0	0	0	0	0
302	1	2	0		0	68	1	25.3	1	0	0	1	0	1	144	340	4	0	0	0	103	8.2	137.8	4.18	3.8	78	650	4.86	5.17	1.48	1	SCA	9	1	0	0	0	0	0	0	0
303	1	2	1	2	1	74	1	27.6	0	0	0	1	0	0	145	338	4	0	1	0	99	14	138.7	3.66	4.1	85.1	700	6.16	5.47	1.234	1	SCA	9	1	0	0	0	0	0	0	0
304	1	3	0		0	57	0	24.3	0	0	0	0	0	0	153	356	3	0	0	0	104	10.2	140	4.02	4.2	79.4	550	5.26	4.23	1.27	1	SCA	9	1	0	0	0	0	0	0	0
305	1	3	0		0	52	0	24.6	0	0	0	0	0	1	162	348	2	0	0	1	100	13.6	138.9	4.17	4.7	76.6	500	5.37	3.84	1.72	1	SCA	9	1	0	0	0	0	0	0	0
306	1	3	1	4	1	54	0	29.4	0	0	0	1	0	0	168	348	2	0	0	0	101	8	138.3	3.94	3.7	86.1	800	7.14	4	1.4	1	SCA	9	1	0	0	0	0	0	0	0
307	1	2	0		0	64	0	24.6	0	0	0	0	0	1	151	367	3	0	0	0	98	12.7	136.2	3.87	4.5	83.9	550	4.51	4.79	1.52	1	SCA	9	1	0	0	0	0	0	0	0
308	1	3	0		0	41	0	28.4	0	0	0	1	0	0	157	357	1	0	0	0	105	13.6	135.2	3.42	4.4	79.1	600	3.97	6.03	1.22	1	SCA	9	1	0	0	0	0	0	0	0
309	1	3	0		0	31	0	27.6	0	0	0	0	0	0	163	357	1	0	0	0	106	10.8	140.8	4.17	3.8	79.5	550	5	4.47	1.55	1	SCA	9	1	0	0	0	0	0	0	0
310	1	2	1	4	1	61	0	24.1	0	0	0	0	0	1	153	275	2	0	0	1	95	10	139	3.57	3.8	84.9	650	7.23	4.58	1.234	1	SCA	9	1	0	0	0	0	0	0	0
311	1	4	0		0	58	0	26.3	0	0	0	1	0	0	148	364	3	0	0	0	98	9.8	136.8	4.13	3.8	76.5	550	4.78	5.63	1.44	1	SCA	9	1	0	0	0	0	0	0	0
312	1	2	0		0	57	0	29.5	0	0	0	1	0	0	161	340	3	0	0	0	108	8.9	135.6	3.19	4.6	77.3	600	5.12	5.22	1.76	1	SCA	9	1	0	0	0	0	0	0	0
313	1	4	0		0	53	0	26.3	0	0	0	0	1	0	158	345	2	1	0	0	100	10.3	138.8	4.06	4.4	82.6	550	4.42	5.87	1.69	1	SCA	9	1	0	0	0	0	0	0	0
314	1	2	1	1	1	51	0	24.6	0	0	0	0	0	0	148	355	2	0	0	0	103	11	138.3	3.61	4.4	83.6	800	5.67	6.58	1.345	1	SCA	9	1	0	0	0	0	0	0	0
315	1	4	0		0	55	0	21.6	0	0	0	0	0	1	157	276	2	0	0	0	97	13.8	139	3.72	3.8	76.4	550	4.44	5.28	1.48	1	SCA	9	1	0	0	0	0	0	0	0
316	1	2	0		0	48	0	27.4	0	0	0	1	0	0	157	360	2	0	0	0	96	10.7	137.7	3.67	4.1	83.7	500	5.35	4.25	1.19	1	SCA	9	1	0	0	0	0	0	0	0
317	1	2	0		0	50	0	26.3	0	0	0	0	0	0	148	293	2	0	0	0	101	14.3	136	4.14	3.7	82.2	650	5.22	4.51	1.59	1	SCA	9	1	0	0	0	0	0	0	0
318	1	4	1	2	1	54	0	29.4	0	0	0	1	1	0	142	344	2	0	0	0	106	12	137.2	3.65	3.9	84.2	700	5.43	4.34	1.456	1	SCA	9	1	0	0	0	0	0	0	0
319	1	2	0		0	57	0	25.6	0	0	0	0	0	1	167	345	3	0	0	0	99	8.9	137.2	3.69	4.1	75.6	600	4.55	3.97	1.55	1	SCA	9	1	0	0	0	0	0	0	0
320	1	2	0		0	44	0	24.1	0	0	0	0	0	0	157	353	2	0	0	0	104	9.4	137.7	4.08	3.9	75.7	550	5.33	5	1.14	1	SCA	9	1	0	0	0	0	0	0	0
321	1	3	0		0	48	0	22.3	0	1	0	0	0	0	140	362	2	1	0	0	105	12.6	134.6	4.15	4	82.7	600	4.79	5.76	1.27	1	SCA	9	1	0	0	0	0	0	0	0
322	1	3	1	2	1	53	0	25.6	0	0	0	0	1	0	151	368	2	0	0	1	94	8	134	3.4	4.4	83.1	750	6.62	5.56	1.345	1	SCA	9	1	0	0	0	0	0	0	0
323	1	3	0		0	52	0	24.6	0	0	0	0	0	1	159	351	2	0	0	0	97	10.5	136.4	3.76	4.1	79.9	550	4.72	4.77	1.68	1	SCA	9	1	0	0	0	0	0	0	0
324	1	4	0		0	41	0	23.6	0	0	0	0	1	1	165	357	1	0	0	0	99	10.5	135.5	3.78	3.7	79.3	500	4.71	5.29	1.62	1	SCA	9	1	0	0	0	0	0	0	0
325	1	3	0		0	74	1	27.6	0	0	0	1	0	1	158	363	5	0	0	0	106	12	136.1	3.84	3.5	77.6	600	5.17	4.2	1.6	1	SCA	9	1	0	0	0	0	0	0	0
326	1	3	1	4	1	61	0	24.6	0	0	0	0	0	0	154	270	4	1	1	0	102	9	135.6	3.69	4.1	85.1	650	5.24	6.98	1.345	1	SCA	9	1	0	0	0	0	0	0	0
327	1	2	0		0	66	1	29.5	0	0	0	1	0	0	152	287	4	0	1	0	99	14.6	136.2	3.67	4.5	78.5	600	5.02	4.99	1.79	1	SCA	9	1	0	0	0	0	0	0	0
328	1	3	0		0	63	0	24.6	0	0	0	0	0	0	167	291	4	0	0	0	108	11.9	138.4	3.62	4.6	76.9	550	5.5	5.32	1.1	1	SCA	9	1	0	0	0	0	0	0	0
329	1	2	0		0	57	0	22.3	0	0	0	0	0	1	145	305	3	0	0	0	105	8.3	139.8	3.69	3.6	79.7	550	4.79	5.13	1.69	1	SCA	9	1	0	0	0	0	0	0	0
330	1	3	0		0	50	0	26.5	0	0	0	0	1	0	158	311	4	0	0	1	96	7.6	139.4	3.63	3.8	75.6	600	5.1	4.87	1.39	1	SCA	9	1	0	0	0	0	0	0	0
331	1	3	1	4	1	54	0	24.6	0	0	1	0	0	0	141	327	3	0	0	1	104	13	137.6	3.58	4	84.3	750	5.82	5.67	1.2345	1	SCA	9	1	0	0	0	0	0	0	0
332	1	2	0		0	48	0	28.1	0	0	0	1	0	0	154	367	3	0	0	0	103	14.3	138.3	3.76	4.6	83.7	600	3.97	4.82	1.76	1	SCA	9	1	0	0	0	0	0	0	0
333	1	4	0		0	46	0	26.3	1	0	0	1	0	1	165	387	3	0	0	0	105	11.7	136.6	3.79	3.8	79.7	500	5.14	5.25	1.57	1	SCA	9	1	0	0	0	0	0	0	0
334	1	3	0		0	45	0	24.1	0	0	0	0	0	0	166	361	2	1	0	0	97	10.7	140.7	4.09	3.5	77.3	550	4.92	4.54	1.33	1	SCA	9	1	0	0	0	0	0	0	0
335	1	3	1	2	1	71	1	26.3	0	0	0	1	0	0	176	352	4	0	1	0	93	14	138.7	3.71	3.7	83.3	650	5.48	6.57	1.17	1	SCA	9	1	0	0	0	0	0	0	0
336	1	3	0		0	53	0	25.9	0	0	0	0	1	1	131	280	3	0	0	0	100	9.2	139.7	4.04	4.2	77.2	600	4.7	5.47	1.48	0	SCA	9	1	0	0	0	0	0	0	0
337	1	3	1	2	1	45	0	24.6	0	0	0	0	0	1	144	380	2	0	0	0	96	10	139.1	3.76	3.8	85.2	750	6.14	7.36	1.36	1	SCA	9	1	0	0	0	0	0	0	0
338	1	3	0		0	64	0	25.3	0	0	0	1	0	0	175	275	4	0	0	0	104	9.6	140.8	4.07	4.7	76.8	600	4.72	4.2364	1.6	1	AICA	1	1	1	0	0	0	0	0	0
339	1	3	1	2	1	44	0	26.7	0	0	0	0	0	0	132	345	2	0	0	0	99	9	138.6	3.69	4.1	84.2	650	6.37	8.23	1.4	1	AICA	1	0	1	0	0	0	0	0	0
340	1	3	0		0	79	1	26.8	0	0	0	1	1	1	172	341	5	0	0	0	96	8.4	135.7	3.22	3.6	81.3	550	5	4.74	1.79	1	AICA	1	1	1	0	0	0	0	0	0
341	1	2	0		0	74	1	25.6	0	0	0	0	0	0	149	361	5	0	0	0	100	7.2	137.8	4.03	4.2	82.5	500	4.91	3.98	1.03	1	AICA	1	1	1	0	0	0	0	0	0
342	1	3	0		0	57	0	24.6	0	0	0	0	0	1	158	332	3	0	0	0	106	10.3	136.7	4.11	3.7	83.7	600	5.25	5.26	1.47	1	AICA	1	1	1	0	0	0	0	0	0
343	1	3	1	2	1	57	0	26.3	0	0	0	0	0	0	148	321	3	0	0	0	102	8	137.2	3.72	4.2	85.3	700	7.3	8.33	1.654	1	AICA	1	0	1	0	0	0	0	0	0
344	1	3	1	4	1	78	1	25.6	0	0	1	0	0	0	163	311	4	0	0	1	103	11	136.1	3.53	4.5	83.8	750	5.63	7.448	1.125	1	AICA	1	0	1	0	0	0	0	0	0
345	1	2	0		0	68	1	24.1	0	0	0	0	1	1	172	350	4	0	0	0	107	14.2	135	3.27	3.9	83.7	600	5	6.28	1.63	1	AICA	1	1	1	0	0	0	0	0	0
346	1	3	0		0	54	0	26.3	0	0	0	0	0	0	130	387	3	0	0	0	96	13.5	137.3	3.71	4.3	79.1	550	4.76	6.17	1.22	1	AICA	1	0	1	0	0	0	0	0	0
347	1	3	0		0	58	0	24.3	0	0	0	0	1	0	169	367	2	0	0	0	99	9.6	135.8	3.64	4.6	79.9	500	4.39	5.18	1.47	1	AICA	1	0	1	0	0	0	0	0	0
348	1	3	1	2	1	73	1	27.3	0	0	0	1	0	0	155	349	4	0	0	0	99	9	135.6	3.78	3.9	81.6	800	5.85	6.56	1.07	1	AICA	1	0	1	0	0	0	0	0	0
349	1	4	0		0	71	1	25.6	0	0	0	1	0	1	152	350	4	1	0	0	100	8.5	136.4	3.41	4.1	76.7	650	5.52	5	1.28	1	AICA	1	0	1	0	0	0	0	0	0
350	1	3	0		0	50	0	20.9	0	0	0	0	0	0	169	290	3	0	0	1	108	9.3	137.8	3.68	3.7	75.7	600	4.32	4.76	1.25	1	AICA	1	0	1	0	0	0	0	0	0
351	1	2	0		0	53	0	21.6	0	0	0	0	1	1	162	291	3	0	0	0	97	10.6	136.1	3.48	3.8	80.9	500	4.95	5.32	1.51	1	AICA	1	0	1	0	0	0	0	0	0
352	1	4	1	4	1	84	1	24.6	0	0	1	0	0	0	151	303	5	0	0	1	93	11	137.9	3.83	4.1	82.4	700	6.12	5	1.45	1	AICA	1	0	1	0	0	0	0	0	0
353	1	4	0		0	67	1	27.4	0	0	0	0	0	0	159	323	4	0	0	0	102	10.5	139.2	3.79	3.7	76.4	550	4.31	4.84	1.77	1	AICA	1	0	1	0	0	0	0	0	0
354	1	3	0		0	34	0	22.6	0	0	0	0	0	0	166	317	1	0	0	0	108	14.2	135.8	3.28	3.7	82.7	600	4.79	4.65	1.47	1	AICA	1	0	1	0	0	0	0	0	0
355	1	4	0		0	63	0	22.8	0	0	0	0	0	1	158	368	3	0	0	0	96	9.4	135.2	3.37	3.9	80.6	600	3.98	6	1.76	1	AICA	1	0	1	0	0	0	0	0	0
356	1	3	0		0	44	0	24.6	0	0	0	0	0	0	163	389	1	0	0	0	99	8.4	135.3	4.13	3.8	83.5	550	5.21	4.76	1.77	1	AICA	1	0	1	0	0	0	0	0	0
357	1	2	0		0	57	0	27.4	0	0	0	1	0	0	170	373	2	0	0	0	100	13.9	140.4	4.01	4.3	80	600	5.28	4.85	1.29	1	AICA	1	0	1	0	0	0	0	0	0
358	1	2	1	2	1	64	0	25.4	0	0	0	0	1	0	155	365	3	0	1	1	95	8	136.8	3.58	3.7	82.4	700	6.53	4.32	1.56	1	AICA	1	0	1	0	0	0	0	0	0
359	1	2	0		0	50	0	27.6	0	0	0	0	0	1	148	342	3	0	0	0	96	13.5	140.8	4.12	4.7	83	600	4.7	5.98	1.62	1	AICA	1	0	1	0	0	0	0	0	0
360	1	3	0		0	54	0	28.1	0	0	0	0	0	0	157	325	3	1	0	0	98	12.7	138.2	3.91	4.6	79.5	550	5.36	4.37	1.73	1	AICA	1	0	1	0	0	0	0	0	0
361	1	3	1	2	1	60	0	23.5	0	0	0	0	0	0	161	328	3	0	0	0	97	10	134.7	3.31	4.4	81.9	750	6.28	5.35	1.54	1	AICA	1	0	1	0	0	0	0	0	0
362	1	4	0		0	64	0	26.4	0	0	0	0	0	0	152	329	3	0	0	0	100	13.9	138.9	4.11	4.3	76.4	500	5.18	5.72	1.334	1	AICA	1	0	1	0	0	0	0	0	0
363	1	2	0		0	59	0	29.6	0	0	0	1	0	1	134	345	4	0	0	0	103	11.5	139.1	3.42	4.4	76.9	550	4.22	4.91	1.367	1	AICA	1	0	1	0	0	0	0	0	0
364	1	4	0		0	53	0	28.3	0	0	0	0	0	0	143	367	3	0	0	1	102	9.4	137.6	3.31	3.8	78.4	500	4.76	5.25	1.62	1	AICA	1	0	1	0	0	0	0	0	0
365	1	3	1	2	1	69	1	24.1	0	0	1	0	1	0	167	369	4	0	0	0	104	11	137.4	3.96	3.9	84	650	5.85	5.87	1.245	1	AICA	1	0	1	0	0	0	0	0	0
366	1	3	0		0	71	1	26.4	0	0	0	0	0	0	170	370	4	0	0	0	96	7.4	140.7	4.02	3.5	78.3	550	5.3	4.42	1.05	0	AICA	1	0	1	0	0	0	0	0	0
367	1	3	1	2	1	50	0	28.1	0	0	0	0	0	1	167	377	2	0	0	0	106	14	136.6	3.65	4.3	79.5	700	6.7	6	1.45	1	AICA	1	0	1	0	0	0	0	0	0
368	1	3	0		0	63	0	26.4	0	0	0	0	0	0	146	293	4	0	1	0	97	8.4	136	4.15	3.7	80.3	500	4.42	3.457	1.5553	1	AICA	1	0	1	0	0	0	0	0	0
369	1	3	1	2	0	71	1	26.7	0	0	1	0	1	0	162	282	4	0	0	0	101	8	137.8	3.58	3.8	79.7	800	7.06	6.45	1.45	1	AICA	1	0	1	0	0	0	0	0	0
370	1	3	0		0	69	1	23.5	0	0	0	1	0	0	152	311	4	1	0	0	102	12.9	136.3	3.77	4.1	75.8	500	5.23	5.45	1.2	1	AICA	1	0	1	0	0	0	0	0	0
371	1	3	0		0	66	1	27.4	0	0	0	1	0	1	143	304	4	0	0	0	104	13	136.2	3.57	3.8	83.6	550	4.64	6.07	1.19	1	AICA	1	0	1	0	0	0	0	0	0
372	1	2	0		0	72	1	26.3	0	0	0	0	0	0	167	344	4	0	0	0	97	8.7	140.8	4.03	3.9	79.6	550	4.12	4.92	1.32	1	AICA	1	0	1	0	0	0	0	0	0
373	1	3	0		0	52	0	24.6	0	0	0	0	0	0	146	333	2	0	0	0	99	7.5	136.8	3.27	4.2	77.8	600	5.22	5.92	1.13	1	AICA	1	0	1	0	0	0	0	0	0
374	1	3	1	4	0	66	1	25.4	0	0	0	0	0	0	163	371	3	0	1	1	106	9	135.5	3.73	3.8	80.4	650	5.67	7.87	1.34	1	AICA	1	0	1	0	0	0	0	0	0
375	1	3	1	2	0	63	0	26.3	0	0	0	1	1	1	155	365	4	1	0	1	98	14	137.9	3.35	3.9	80.9	750	6.78	7.45	1.12	1	AICA	1	0	1	0	0	0	0	0	0
376	1	3	0		0	51	0	26.4	0	0	0	1	0	0	140	347	3	0	0	0	98	7.9	139.8	4.02	4.3	81.2	550	5.28	5.64	1.57	1	AICA	1	0	1	0	0	0	0	0	0
377	1	4	0		0	52	0	25.4	0	0	0	1	0	0	142	359	3	0	0	0	96	7.8	135.6	3.87	4.4	82.6	600	4.27	5.53	1.22	1	AICA	1	0	1	0	0	0	0	0	0
378	1	3	0		0	53	0	23.6	0	0	0	0	0	0	137	294	3	0	0	0	99	12.6	136.2	3.77	3.5	80.3	650	3.98	4.96	1.25	1	AICA	1	0	1	0	0	0	0	0	0
379	1	3	0		0	64	0	29.6	0	0	0	0	0	1	133	346	4	0	0	0	103	10.8	136.2	4.13	3.8	81.8	650	5.35	6.14	1.54	1	AICA	1	0	1	0	0	0	0	0	0
380	1	3	1	2	0	78	1	24.6	0	0	0	0	1	0	137	344	4	0	0	0	99	13	134.4	3.24	4.1	79.4	800	7.31	6.34	1.28	1	AICA	1	0	1	0	0	0	0	0	0
381	1	4	0		0	60	0	21.3	0	0	0	0	0	0	143	350	3	1	0	0	105	12.9	138.9	4.17	3.8	83.6	600	5.04	5.1	1.51	1	AICA	1	0	1	0	0	0	0	0	0
382	1	4	1	1	0	60	0	22.8	0	0	0	0	0	0	153	357	2	0	0	0	109	10	138.4	3.96	4	81.4	750	6.17	7.32	1.39	1	AICA	1	0	1	0	0	0	0	0	0
383	1	2	0		0	49	0	19.9	0	0	0	0	0	1	150	350	2	0	0	0	108	11	135.7	3.78	4.6	76.5	600	5.12	4.72	1.74	1	AICA	1	0	1	0	0	0	0	0	0
384	1	3	0		0	72	1	19.5	0	0	0	0	1	0	146	343	4	0	0	0	104	13.2	136.8	3.52	3.6	79.1	550	4.72	4.66	1.18	1	AICA	1	0	1	0	0	0	0	0	0
385	1	4	0		0	74	1	26.3	0	0	0	1	0	0	167	342	4	0	0	0	97	9.4	131.1	3.71	4.7	79.8	500	4.31	4.18	1.26	1	AICA	1	0	1	0	0	0	0	0	0
386	1	4	0		0	67	1	24.6	0	0	0	0	0	1	182	347	3	0	0	1	96	8.6	137.9	4.11	3.6	76.7	600	5.45	6.22	1.28	1	AICA	1	0	1	0	0	0	0	0	0
387	1	3	1	2	0	79	1	20.8	0	0	0	0	1	0	130	330	5	0	1	0	94	8	139.4	3.73	3.8	81.7	750	6.71	5.46	1.63	1	AICA	1	0	1	0	0	0	0	0	0
388	1	2	1	2	0	66	1	21.6	0	0	0	0	0	0	155	338	4	0	1	0	103	13	138.7	3.85	4.2	83.4	800	6.39	7.05	1.45	1	AICA	1	0	1	0	0	0	0	0	0
389	1	4	1	1	0	49	0	25.8	0	0	0	0	0	0	149	356	2	0	0	1	106	11	134.5	3.71	4.1	85.4	650	6.59	5.45	1.25	1	AICA	1	0	1	0	0	0	0	0	0
390	1	4	0		0	37	0	24.6	0	0	0	0	0	1	143	348	1	0	0	0	100	13.4	136.1	3.28	3.7	77.3	600	5.09	4.7	1.17	1	AICA	1	0	1	0	0	0	0	0	0
391	1	3	0		0	74	1	27.3	0	0	0	0	0	0	166	278	4	1	0	0	103	12	139	3.66	4	81.6	600	4.34	5.52	1.18	1	AICA	1	0	1	0	0	0	0	0	0
392	1	4	0		0	70	1	26.3	0	0	0	0	1	0	165	367	5	0	0	0	99	9.5	139.1	3.6	3.9	76.9	650	5.28	6.32	1.42	1	AICA	1	0	1	0	0	0	0	0	0
393	1	4	0		0	58	0	24.5	0	0	0	0	0	1	154	357	3	0	0	0	97	8.4	138.2	3.76	4.5	83.9	600	4.98	4.59	1.76	1	AICA	1	0	1	0	0	0	0	0	0
394	1	2	1	2	0	56	0	26.3	0	0	0	1	0	0	152	307	2	0	0	0	94	10	134.4	3.69	3.7	78.9	700	5.78	4.76	1.434	1	AICA	1	0	1	0	0	0	0	0	0
395	1	2	0		0	68	1	27.1	0	0	0	1	0	0	131	362	4	0	0	0	100	8.6	140	4.1	4.4	76	600	5.54	5.84	1.56	1	AICA	1	0	1	0	0	0	0	0	0
396	1	2	0		0	49	0	26.3	0	0	0	0	1	1	168	364	2	0	0	0	103	12.4	140.8	4.13	3.9	75.8	550	4.37	5.17	1.73	1	AICA	1	0	1	0	0	0	0	0	0
397	1	3	1	2	0	50	0	25.4	0	0	0	0	0	0	137	324	1	0	0	0	107	9	133.6	3.43	4	78.7	800	6.14	7.83	1.3586	1	AICA	1	0	1	0	0	0	0	0	0
398	1	4	0		0	58	0	22.1	0	0	0	0	1	0	130	345	3	0	0	0	99	14	136	3.48	3.8	75.6	550	4.95	6	1.32	1	AICA	1	0	1	0	0	0	0	0	0
399	1	3	0		0	56	0	26.8	0	0	0	1	0	1	169	295	2	1	0	0	96	9.7	137	4.32	3.5	75.8	650	5.46	4.76	1.14	0	AICA	1	0	1	0	0	0	0	0	0
400	1	4	0		0	54	0	24.6	0	0	0	0	0	0	165	276	2	0	0	0	102	9.4	136.3	3.66	3.8	76.9	600	4.79	4.39	1.65	1	AICA	1	0	1	0	0	0	0	0	0
401	1	4	1	2	0	59	0	25.6	0	0	0	1	0	1	158	361	2	1	0	0	103	8	136	3.68	3.9	85.6	700	5.99	8.03	1.28	1	AICA	1	0	1	0	0	0	0	0	0
402	1	4	0		0	65	1	25.8	0	0	0	1	0	0	147	293	3	0	0	0	97	12.4	138.9	3.67	4.5	78.5	500	4.72	5	1.32	1	AICA	1	0	1	0	0	0	0	0	0
403	1	4	0		0	57	0	24.1	0	0	0	0	0	0	154	343	2	0	0	0	96	13.5	138.3	3.5	4.4	77.3	550	4.91	4.49	1.76	1	AICA	1	0	1	0	0	0	0	0	0
404	1	4	0		0	56	0	27.6	0	0	0	1	1	1	145	345	2	0	0	0	99	10.6	137.4	3.21	4.1	75.7	600	5.17	5.25	1.25	1	AICA	1	0	1	0	0	0	0	0	0
405	1	3	1	3	0	64	0	26.9	1	0	0	1	0	0	169	373	3	0	0	1	102	12	135	3.88	4.4	84.3	750	5.64	8.16	1.1	1	AICA	1	0	1	0	0	0	0	0	0
406	1	4	0		0	55	0	25.6	0	0	0	0	0	0	160	362	2	0	0	0	103	9.4	137.3	3.25	4.2	79.2	550	5.53	3.97	1.72	1	AICA	1	0	1	0	0	0	0	0	0
407	1	4	0		0	75	1	26.8	0	0	0	0	0	0	144	288	4	0	0	0	102	9.6	138	3.66	3.6	83.3	500	4.6	6.14	1.21	1	AICA	1	0	1	0	0	0	0	0	0
408	1	2	0		0	71	1	27.1	0	0	0	1	0	1	143	351	4	0	0	0	98	8.6	136.5	3.99	4.1	84	600	5.18	6.07	1.25	1	AICA	1	0	1	0	0	0	0	0	0
409	1	4	1	3	0	70	1	27.9	0	0	1	0	0	0	156	357	3	0	1	0	101	13	134.6	3.78	4.5	80.4	700	5.73	8.27	1.4	1	AICA	1	0	1	0	0	0	0	0	0
410	1	2	0		0	37	0	28.6	0	0	0	0	1	0	167	283	1	1	0	0	97	12.3	136.1	3.39	4.6	81.9	600	4.7	4.92	1.45	1	AICA	1	0	1	0	0	0	0	0	0
411	1	2	0		0	71	1	29.4	0	0	0	0	0	1	134	353	4	0	0	0	104	11.9	137	3.23	4.3	82.7	550	4.91	5.92	1.07	1	AICA	1	0	1	0	0	0	0	0	0
412	1	3	0		0	44	0	26.4	0	0	0	0	0	0	141	348	2	0	0	0	103	9.3	137.8	3.36	3.5	79.4	600	5.25	5.64	1.22	1	AICA	1	0	1	0	0	0	0	0	0
413	1	4	0		0	55	0	27.1	0	0	0	0	0	1	147	361	2	0	0	1	99	9.2	139.4	4.14	4.1	82.6	650	3.97	5.53	1.12	1	AICA	1	0	1	0	0	0	0	0	0
414	1	3	0		0	48	0	28.4	0	0	0	0	1	0	158	328	2	0	0	0	97	8.3	140	3.76	4.5	83.7	600	5.07	4.96	1.64	1	AICA	1	0	1	0	0	0	0	0	0
415	1	4	1	3	0	52	0	29.4	0	0	0	1	0	0	145	348	3	0	0	0	93	14	138.7	3.99	3.8	82.4	650	5.9	5.34	1.45	1	AICA	1	0	1	0	0	0	0	0	0
416	1	4	0		0	53	0	32.5	0	0	0	1	0	1	149	278	3	0	0	0	96	12.5	136	3.64	4.4	79.3	550	4.65	6.14	1.53	1	AICA	1	0	1	0	0	0	0	0	0
417	1	3	0		0	65	1	19.6	0	0	0	0	1	0	170	357	3	1	0	0	104	10.5	135.1	3.43	3.6	78.2	550	5	4.72	1.26	1	AICA	1	0	1	0	0	0	0	0	0
418	1	2	0		0	62	0	20.6	0	0	0	0	0	0	158	328	3	0	1	0	106	8.3	137.9	3.78	4.8	79.2	500	4.76	4.66	1.14	1	AICA	1	0	1	0	0	0	0	0	0
419	1	3	0		0	51	0	24.3	0	0	0	0	0	1	156	342	3	0	0	0	107	7.9	139	3.46	3.7	83.2	650	4.39	5.77	1.72	1	AICA	1	0	1	0	0	0	0	0	0
420	1	2	1	3	0	58	0	24.5	0	0	0	0	0	0	172	377	3	0	0	1	109	11	138.4	3.84	3.8	83.8	800	6.79	6.35	1.51	1	AICA	1	0	1	0	0	0	0	0	0
421	1	2	0		0	57	0	29.4	0	0	0	0	1	0	156	357	3	0	0	0	98	9.4	137	3.35	3.5	76.6	550	5.28	5.2	1.66	1	AICA	1	0	1	0	0	0	0	0	0
422	1	3	0		0	58	0	28.4	0	0	0	0	0	1	157	343	4	0	0	0	99	12.6	137.5	3.31	4.1	76.3	600	4.17	3.79	1.18	1	AICA	1	0	1	0	0	0	0	0	0
423	1	4	0		0	61	0	27.6	0	0	0	0	0	1	146	311	4	0	0	0	108	7.5	139.2	4.03	3.9	75.5	650	5.18	6.23	1.22	1	AICA	1	0	1	0	0	0	0	0	0
424	1	2	0		0	65	1	24.5	0	0	0	0	0	0	143	329	4	1	0	0	96	8.4	134.9	4.13	3.5	76.3	500	4.12	4.78	1.7	1	AICA	1	0	1	0	0	0	0	0	0
425	1	3	0		0	71	1	26.3	0	0	1	1	0	0	165	295	4	0	0	1	98	7.9	136	3.52	3.9	83.6	600	5.52	6.12	1.52	1	AICA	1	0	1	0	0	0	0	0	0
426	1	4	0		0	75	1	24.6	0	0	1	1	0	0	163	358	4	0	0	0	99	14.3	140.1	3.76	4.5	79.8	550	5.32	6.56	1.32	1	AICA	1	0	1	0	0	0	0	0	0
427	1	4	1	3	0	80	1	27.3	0	0	1	1	1	1	157	354	5	0	1	0	107	10	133.7	3.53	3.9	82.7	650	5.46	8.35	1.62	0	AICA	1	0	1	0	0	0	0	0	0
428	1	4	0		0	78	1	24.6	0	0	0	0	0	0	144	352	5	0	0	0	104	11	137.4	4.01	3.5	79.2	600	4.31	5.31	1.59	1	AICA	1	0	1	0	0	0	0	0	0
429	1	3	0		0	58	0	25.9	0	0	0	0	0	0	179	367	4	0	0	0	98	10.2	136.3	3.27	3.8	77.1	600	4.77	3.03	1.23	1	AICA	1	0	1	0	0	0	0	0	0
430	1	3	0		0	62	0	26.8	0	0	0	0	0	1	160	345	3	0	0	0	96	8.4	140.9	4.12	3.7	78.3	500	3.98	3.73	1.76	1	AICA	1	0	1	0	0	0	0	0	0
431	1	4	0		0	60	0	27.6	0	0	0	0	0	0	142	358	3	0	0	0	99	7.6	139.1	3.49	3.8	76.9	550	5.26	5.98	1.39	1	AICA	1	0	1	0	0	0	0	0	0
432	1	4	1	3	0	61	0	29.4	0	0	1	1	1	0	155	341	3	0	0	0	95	9	134.5	3.96	4.4	81.7	800	6.56	7.34	1.43	1	AICA	1	0	1	0	0	0	0	0	0
433	1	3	0		0	48	0	26.4	0	0	0	0	0	1	165	354	2	0	0	0	107	9.6	139.8	4	3.5	79.7	550	4.05	3.72	1.17	1	AICA	1	0	1	0	0	0	0	0	0
434	1	2	1	2	0	53	0	27.6	0	0	0	0	0	0	145	285	2	0	0	0	93	11	136.6	3.46	4.2	80.6	650	6.34	6.43	1.52	1	AICA	1	0	1	0	0	0	0	0	0
435	1	3	0		0	51	0	28.4	0	0	0	0	1	0	154	276	2	1	0	0	104	8.4	136.2	4.19	3.7	79.4	550	5.23	3.66	1.2	1	AICA	1	0	1	0	0	0	0	0	0
436	1	3	0		0	54	0	26.3	0	0	0	0	0	1	158	376	3	0	0	0	98	9.3	138.3	4.42	4.3	75.6	550	4.68	3.45	1.49	1	AICA	1	0	1	0	0	0	0	0	0
437	1	3	0		0	66	1	24.1	0	0	0	0	0	0	149	331	3	0	0	0	96	10.4	136.5	3.72	4.4	83.6	550	5.12	6.67	1.25	1	AICA	1	0	1	0	0	0	0	0	0
438	1	4	0		0	42	0	28.4	0	0	0	1	0	0	168	344	1	0	0	0	97	13.4	136.4	3.57	3.8	79.7	500	4.22	3.86	1.37	1	AICA	1	0	1	0	0	0	0	0	0
439	1	4	1	2	0	67	1	26.4	0	0	1	0	0	1	158	275	3	0	0	0	101	14	136.8	3.7	4.5	84.3	700	7.05	5.5	1.6	1	AICA	1	0	1	0	0	0	0	0	0
440	1	4	0		0	68	1	27.1	0	0	0	0	1	0	146	332	4	0	0	1	104	12.4	135.1	3.85	3.9	77.8	600	3.99	4.56	1.14	1	AICA	1	0	1	0	0	0	0	0	0
441	1	4	0		0	47	0	19.7	0	0	0	0	0	0	167	272	3	0	0	0	100	11.6	136.9	4.14	3.8	81.2	600	5.27	3.86	1.07	1	AICA	1	0	1	0	0	0	0	0	0
442	1	2	0		0	46	0	26.4	0	0	0	0	0	1	176	349	2	0	0	0	101	8.5	137.8	4.15	4.6	82.5	550	4.2	4.98	1.32	1	AICA	1	0	1	0	0	0	0	0	0
443	1	3	0		0	51	0	25.3	0	0	0	0	0	0	152	358	3	0	0	0	99	14.4	139.4	3.87	4.1	84	650	3.98	5.23	1.42	1	AICA	1	0	1	0	0	0	0	0	0
444	1	4	0		0	64	0	27.1	0	0	0	1	0	0	154	348	3	1	0	0	97	13.2	136.1	3.77	3.9	81.8	550	5.32	5.8	1.64	1	AICA	1	0	1	0	0	0	0	0	0
445	1	4	1	1	0	69	1	24.6	0	0	0	0	0	0	159	303	3	1	0	0	104	9	134.7	3.97	4.1	80.5	750	7	4.2	1.45	1	AICA	1	0	1	0	0	0	0	0	0
446	1	4	0		0	51	0	23.8	0	0	0	0	1	0	168	272	2	0	0	0	104	12.3	138	3.77	3.7	83.5	550	5.3	6.76	1.53	1	AICA	1	0	1	0	0	0	0	0	0
447	1	2	0		0	50	0	24.6	0	0	0	0	0	0	142	330	3	0	0	0	98	13.2	137.5	3.73	4.3	79.1	600	3.98	6.66	1.36	1	AICA	1	0	1	0	0	0	0	0	0
448	1	4	0		0	55	0	25.7	0	0	0	0	0	1	167	319	2	0	0	0	97	9.3	135.1	3.69	4.2	79.5	550	4.26	3.23	1.14	1	AICA	1	0	1	0	0	0	0	0	0
449	1	4	1	3	0	36	0	25.1	0	0	0	0	0	0	168	325	1	0	0	1	107	12	134.5	3.59	3.8	82.1	800	6.44	5.44	1.16	1	AICA	1	0	1	0	0	0	0	0	0
450	1	2	0		0	47	0	27.6	0	0	0	0	1	1	150	352	2	0	0	0	100	14.1	140.1	4.15	4.2	76.7	550	4.04	3.18	1.81	1	AICA	1	0	1	0	0	0	0	0	0
451	1	4	0		0	46	0	27.3	0	0	0	0	0	1	154	369	3	0	0	0	101	10.3	139	4.19	4.7	77.1	600	5.2	6.76	1.37	0	AICA	1	0	1	0	0	0	0	0	0
452	1	3	1	1	0	48	0	28.4	0	0	0	1	0	1	165	362	2	0	0	0	103	11	138.4	3.6	3.7	83.9	700	6.73	5.32	1.2345	1	AICA	1	0	1	0	0	0	0	0	0
453	1	3	0		0	53	0	29.7	0	0	0	1	0	0	167	351	2	1	0	0	108	9.3	136.9	4.09	3.6	78.3	550	4.78	6.82	1.49	1	AICA	1	0	1	0	0	0	0	0	0
454	1	3	1	2	0	77	1	26.3	0	0	1	1	1	0	158	359	4	0	0	0	101	10	137.5	3.5	3.8	84.6	700	5.93	6.54	1.16	1	PV	8	0	0	0	0	0	0	0	0
455	1	4	0		0	76	1	26.4	0	0	0	0	0	1	180	366	4	0	0	0	98	12.2	135.2	3.91	4.1	76.3	550	4.78	3.77	1.72	0	PV	8	0	0	0	0	0	0	0	0
456	1	4	0		0	55	0	27.4	0	0	0	0	0	0	143	358	3	0	0	0	100	10.3	137.7	3.38	3.8	77.3	550	5.12	6.14	1.66	1	PV	8	0	0	1	0	0	0	0	0
457	1	4	0		0	55	0	26.4	0	0	0	0	0	0	151	283	2	0	0	0	104	10.4	138.6	3.79	4.6	83.6	550	4.32	6.5	1.77	1	PV	8	0	0	1	0	0	0	0	0
458	1	3	0		0	64	0	25.6	0	0	0	0	1	1	167	270	3	0	0	1	98	9.3	136.4	3.61	4.8	76.9	500	4.31	6.23	1.58	1	PV	8	0	0	1	0	0	0	0	0
459	1	4	1	1	0	53	0	25.9	0	0	0	0	0	0	168	355	2	0	1	1	94	12	134.4	3.75	4.4	79.6	650	5.87	7.38	1.26	1	PV	8	0	0	1	0	0	0	0	0
460	1	4	0		0	52	0	23.6	0	0	0	0	0	0	161	348	3	0	0	0	107	7.4	138.2	4.13	4.6	82.6	600	4.31	4.39	1.46	1	PV	8	0	0	1	0	0	0	0	0
461	1	2	0		0	51	0	24.1	0	0	0	0	0	1	144	357	3	0	0	0	108	7.2	136.3	4.16	3.8	79.9	650	5.35	6.55	1.69	1	PV	8	0	0	1	0	0	0	0	0
462	1	3	0		0	57	0	26.1	0	0	0	0	0	0	153	361	3	1	0	0	104	9.4	139	3.62	4.5	79.4	600	3.98	6	1.39	1	PV	8	0	0	1	0	0	0	0	0
463	1	2	1	4	0	59	0	29.4	0	0	1	1	0	1	162	352	3	0	0	0	98	13	138.7	3.68	4.3	79.4	750	6.53	7.41	1.3456	1	PV	8	0	0	1	0	0	0	0	0
464	1	3	0		0	64	0	26.3	0	0	0	0	1	0	156	334	4	0	1	0	98	8.2	137.2	3.29	3.4	77.1	600	5.09	3.62	1.2	1	PV	8	0	0	1	0	0	0	0	0
465	1	4	0		0	62	0	25.6	0	0	0	0	0	1	147	343	3	0	0	0	96	9.3	139.1	4.02	4.1	78.5	550	5.28	6.81	1.79	1	PV	8	0	0	1	0	0	0	0	0
466	1	2	0		0	59	0	28.4	0	0	0	0	0	0	150	347	3	0	0	0	99	10.2	135.7	3.54	3.9	76	550	4.27	5.73	1.23	1	PV	8	0	0	1	0	0	0	0	0
467	1	4	0		0	58	0	27.4	0	0	0	0	0	0	164	374	3	0	0	0	106	11.6	137.8	3.3	3.6	79.7	500	3.98	5.63	1.78	1	PV	8	0	0	1	0	0	0	0	0
468	1	2	0		0	48	0	26.3	0	0	0	0	0	0	163	367	3	0	0	0	101	12.5	140.1	3.22	3.8	75.8	600	5.35	4.98	1.12	1	PV	8	0	0	1	0	0	0	0	0
469	1	4	1	4	0	58	0	25	0	0	0	0	1	1	172	346	3	0	0	0	99	14	138.8	3.83	4	80.4	800	5.67	8.14	1.45	1	PV	8	0	0	1	0	0	0	0	0
470	1	3	0		0	48	0	26.3	0	0	0	0	0	1	169	362	2	0	0	0	102	9.3	137	4.13	3.6	83.6	550	5.35	4.33	1.56	1	PV	8	0	0	1	0	0	0	0	0
471	1	4	0		0	51	0	22.3	0	0	0	0	0	0	151	351	3	0	0	0	105	7.2	136.5	3.75	3.9	79.7	600	5.23	4.51	1.31	1	PV	8	0	0	1	0	0	0	0	0
472	1	4	0		0	52	0	21.3	0	0	0	0	0	0	144	343	3	0	0	0	96	13.6	135.4	3.54	4.1	77.7	500	4.64	4.31	1.03	1	PV	8	0	0	1	0	0	0	0	0
473	1	4	0		0	54	0	20.9	0	0	0	0	0	0	147	367	3	0	0	1	99	11.5	140.7	4.11	3.7	81.3	600	4.12	5.39	1.73	1	PV	8	0	0	1	0	0	0	0	0
474	1	3	1	3	0	77	1	26.3	1	0	1	0	1	1	157	346	4	0	0	1	101	10	134.6	4.12	4.1	81.5	700	6.87	8.37	1.5523	1	PV	8	0	0	1	0	0	0	0	0
475	1	3	0		0	78	1	29.6	0	0	0	1	0	0	153	363	5	0	0	0	98	7.8	137.9	4.15	4.7	82.3	550	5.35	5.63	1.38	1	PV	8	0	0	1	0	0	0	0	0
476	1	4	0		0	74	1	27.6	0	0	0	0	0	0	161	355	4	0	0	0	104	8.4	136.4	3.86	3.5	80.7	550	5.23	4.98	1.66	1	PV	8	0	0	1	0	0	0	0	0
477	1	4	0		0	46	0	26.3	0	0	0	0	0	0	145	340	2	0	0	0	103	12.5	135.3	3.77	4.1	81.7	600	4.64	4.33	1.45	0	PV	8	0	0	1	0	0	0	0	0
478	1	4	0		0	65	1	24.1	0	0	0	0	1	1	145	342	3	1	0	0	98	11	140.9	4.08	4.6	83.5	550	4.12	4.51	1.67	1	PV	8	0	0	1	0	0	0	0	0
479	1	4	1	3	0	47	0	26.3	0	0	0	0	0	1	162	277	1	0	0	0	103	11	136.6	4.1	4.2	83.4	750	5.5	7.44	1.48	1	PV	8	0	0	1	0	0	0	0	0
480	1	3	0		0	57	0	25.1	0	0	0	0	0	1	144	333	2	0	0	0	97	9.3	136.3	3.33	3.5	77.4	550	5.05	3.38	1.34	1	PV	8	0	0	1	0	0	0	0	0
481	1	4	0		0	73	1	27.1	0	0	0	0	0	0	146	337	4	0	0	0	96	10.3	137.4	3.77	4.1	79.6	600	4.69	6.56	1.27	1	PV	8	0	0	1	0	0	0	0	0
482	1	2	1	2	0	75	1	26.3	0	0	0	0	1	0	149	343	4	0	1	0	105	14	134.5	3.79	4.4	85.2	800	6.75	4.46	1.46	1	PV	8	0	0	1	0	0	0	0	0
483	1	4	0		0	69	1	24.1	0	0	0	1	0	1	154	293	4	0	0	0	98	12.3	138.9	3.51	3.9	79.1	550	4.31	6.49	1.76	1	PV	8	0	0	1	0	0	0	0	0
484	1	3	0		0	57	0	26.3	0	0	0	1	0	0	157	353	3	0	0	0	99	10.3	135	4	4.5	79.1	600	4.79	6.26	1.56	1	PV	8	0	0	1	0	0	0	0	0
485	1	3	0		0	50	0	24.1	0	0	0	0	0	0	164	346	2	0	0	0	100	7.2	136.4	4.12	4.4	76.7	550	3.98	5.62	1.56	1	PV	8	0	0	1	0	0	0	0	0
486	1	4	1	4	0	57	0	26.3	0	0	0	0	0	1	155	367	2	0	0	1	101	10	134.5	3.25	4.5	84.7	700	6.05	4.34	1.45	1	PV	8	0	0	1	0	0	0	0	0
487	1	3	0		0	56	0	24.6	0	0	0	0	1	0	142	282	2	1	0	0	103	7.8	136.2	4.09	4.1	77.5	550	3.98	4.04	1.48	1	PV	8	0	0	1	0	0	0	0	0
488	1	3	0		0	55	0	25.6	0	0	1	0	0	0	141	330	2	0	0	0	104	8.3	137.7	4.06	3.7	83.7	600	5.21	3.39	1.23	1	PV	8	0	0	1	0	0	0	0	0
489	1	2	0		0	71	1	25.3	0	0	1	0	0	1	150	293	4	0	0	0	96	12.3	137.5	3.93	3.5	76.4	550	5.28	6.55	1.8	1	PV	8	0	0	1	0	0	0	0	0
490	1	3	1	4	0	51	0	27.4	0	0	0	0	0	0	159	280	3	0	0	0	100	9	137.7	4.25	4.2	78.9	750	6.26	5.33	1.33	0	PV	8	0	0	1	0	0	0	0	0
491	1	3	0		0	65	1	26.3	0	0	0	0	0	1	165	342	4	0	0	0	99	11.6	136	3.78	3.6	79.6	550	5.18	5.23	1.76	1	PV	8	0	0	1	0	0	0	0	0
492	1	3	0		0	58	0	24.1	0	0	0	0	1	0	163	270	4	0	0	0	103	8.4	137.5	3.54	4.7	78.1	600	4.22	5.78	1.66	1	PV	8	0	0	1	0	0	0	0	0
493	1	4	0		0	59	0	29.6	0	0	0	1	1	0	153	358	3	0	0	0	106	12.4	136.4	3.75	3.7	76.7	550	4.76	4.76	1.23	1	PV	8	0	0	1	0	0	0	0	0
494	1	4	0		0	43	0	28.4	0	0	0	0	0	1	150	353	1	0	0	0	109	7.8	137.1	4.12	4.6	77.5	500	4.56	6.26	1.34	1	PV	8	0	0	1	0	0	0	0	0
495	1	4	1	2	0	44	0	27.6	0	0	0	0	0	1	142	273	2	1	0	1	97	8	139.8	4.35	4.1	79.3	750	6	6.17	1.5623	1	PV	8	0	0	1	0	0	0	0	0
496	1	4	0		0	56	0	27.3	0	0	1	0	0	0	170	341	3	0	0	0	105	7.5	135.7	3.69	3.9	77.7	550	5.52	3.88	1.39	1	PV	8	0	0	1	0	0	0	0	0
497	1	4	0		0	48	0	24.6	0	0	0	0	0	0	158	310	2	1	0	1	103	9	136.7	3.63	3.8	81.3	500	5.32	4.56	1.23	1	PV	8	0	0	1	0	0	0	0	0
498	1	4	0		0	57	0	26.5	0	0	0	0	0	1	153	343	2	0	0	0	102	12.6	140.6	3.76	3.6	82.3	650	4.95	3.86	1.09	1	PV	8	0	0	1	0	0	0	0	0
499	1	4	1	2	0	61	0	27.3	0	0	0	1	1	0	173	363	3	0	0	0	96	12	135.6	3.72	3.9	84	700	7.16	7.85	1.08	1	PV	8	0	0	1	0	0	0	0	0
500	1	3	0		0	59	0	22	0	0	0	0	0	0	141	334	3	0	0	0	98	13.4	136.7	4.03	3.8	75.6	550	4.76	6.56	1.04	1	PV	8	0	0	1	0	0	0	0	0
501	1	3	0		0	64	0	19.3	0	0	0	0	0	1	160	361	3	0	0	0	99	14.2	137.5	3.67	3.7	75.2	550	4.39	5.31	1.09	1	PV	8	0	0	1	0	0	0	0	0
502	1	2	0		0	53	0	25.6	0	0	0	0	0	0	146	360	2	0	0	0	101	9.3	139.2	3.22	3.8	82.6	500	5	3.03	1.59	1	PV	8	0	0	1	0	0	0	0	0
503	1	4	1	3	0	45	0	24.1	0	0	0	0	0	0	169	336	2	0	0	0	94	14	136.5	4.43	3.7	83.8	700	7.18	8.38	1.67	1	PV	8	0	0	1	0	0	0	0	0
504	1	4	0		0	35	0	26.3	0	0	0	0	0	1	144	277	1	0	0	0	100	8.3	135	3.59	4.1	76.9	600	5.25	5.2	1.37	1	PV	8	0	0	1	0	0	0	0	0
505	1	2	0		0	63	0	27.1	0	0	1	0	0	0	161	322	4	1	0	0	99	7.5	138.2	3.6	4.3	79.4	600	3.97	4.79	1.44	1	PV	8	0	0	1	0	0	0	0	0
506	1	4	0		0	72	1	26.3	0	0	0	1	0	1	160	341	5	0	0	0	96	10.4	138.7	3.97	4.4	75.6	550	4.14	6.23	1.69	1	PV	8	0	0	1	0	0	0	0	0
507	1	3	1	4	0	61	0	24.1	0	0	0	0	1	1	146	333	4	0	0	0	105	13	137.6	3.87	3.9	82.6	800	7	5.35	1.64	1	PV	8	0	0	1	0	0	0	0	0
508	1	3	0		0	56	0	26	0	0	0	0	0	0	177	377	3	0	0	0	98	10.2	138.6	3.91	4.6	78.2	550	4.58	5.86	1.5	1	PV	8	0	0	1	0	0	0	0	0
509	1	2	0		0	74	1	23.6	0	0	0	0	0	0	142	313	4	0	0	0	97	9.6	137.4	3.93	3.8	79.6	500	5.42	3.69	1.78	1	PV	8	0	0	1	0	0	0	0	0
510	1	2	0		0	50	0	25.6	0	0	0	0	1	1	148	303	2	0	0	0	103	10.5	137.8	3.7	3.9	83.4	550	5.5	6.39	1.73	1	PV	8	0	0	1	0	0	0	0	0
511	1	3	1	3	0	54	0	27.4	0	0	0	0	0	0	143	369	2	0	0	0	99	9	137.5	3.94	3.8	81.5	750	5.33	6.67	1.53	1	PV	8	0	0	1	0	0	0	0	0
512	1	3	0		0	55	0	21.3	0	0	0	0	0	1	177	345	2	1	0	0	100	14.2	137.9	4.02	4.2	76.9	650	4.77	5.77	1.52	1	PV	8	0	0	1	0	0	0	0	0
513	1	4	0		0	57	0	22.9	0	0	1	0	0	0	163	367	3	0	0	0	102	12.7	135.4	4.1	3.5	78.7	600	4.55	4.58	1.45	1	PV	8	0	0	1	0	0	0	0	0
514	1	4	0		0	58	0	23.4	0	0	0	0	0	0	143	354	2	0	0	0	104	9.4	136.3	3.4	3.8	77.3	550	5.03	3.86	1.54	1	PV	8	0	0	1	0	0	0	0	0
515	1	4	1	1	0	62	0	26.1	0	0	0	0	1	0	169	344	3	0	0	0	106	10	135.4	4.33	3.9	80.3	700	5.75	7.77	1.4	1	PV	8	0	0	1	0	0	0	0	0
516	1	4	0		0	56	0	27.4	0	0	0	1	0	1	145	352	2	0	0	0	96	8.8	140.2	3.58	3.5	79.5	600	4.8	4.78	1.28	1	SCA-PV	11	0	0	0	1	0	0	0	0
517	1	4	0		0	52	0	26.3	0	0	0	0	0	0	167	302	2	0	0	0	98	7.3	140.5	3.47	4.1	77.7	600	4.28	5.7	1.67	1	SCA-PV	11	0	0	0	1	0	0	0	0
518	1	3	1	1	0	54	0	25.4	0	0	0	0	0	0	154	353	2	0	1	0	105	11	135.2	3.67	4	81.4	750	6.06	8.03	1.33	1	SCA-PV	11	0	0	0	1	0	0	0	0
519	1	4	0		0	55	0	25.9	0	0	0	0	0	1	144	373	3	0	1	0	105	8.7	134.7	3.37	3.6	79.6	500	4.44	4.7	1.54	1	SCA-PV	11	0	0	0	1	0	0	0	0
520	1	3	0		0	48	0	26.3	0	0	0	0	0	0	152	289	2	0	0	0	105	12.3	137.8	4.13	4.7	77.8	550	5.35	5.52	1.24	1	SCA-PV	11	0	0	0	1	0	0	0	0
521	1	4	0		0	57	0	27.4	0	0	0	0	1	0	156	270	2	0	0	0	108	10.6	139.2	3.76	3.7	81.2	600	5.22	6.32	1.32	1	SCA-PV	11	0	0	0	1	0	0	0	0
522	1	3	0		0	56	0	26.3	0	0	0	0	1	0	153	342	2	0	0	0	99	10.4	138	3.49	4.3	82.6	550	3.99	4.59	1.66	1	SCA-PV	11	0	0	0	1	0	0	0	0
523	1	4	1	2	0	51	0	23.4	0	0	0	0	0	1	170	345	2	0	0	1	99	13	136.2	4.07	4.4	79.5	650	5.82	5	1.22	1	SCA-PV	11	0	0	0	1	0	0	0	0
524	1	2	0		0	77	1	26.1	0	0	0	0	0	0	169	364	5	1	0	0	96	12.6	135.8	3.48	3.9	80	550	5.12	5.45	1.78	1	SCA-PV	11	0	0	0	1	0	0	0	0
525	1	3	0		0	56	0	29.4	0	0	1	1	0	0	170	346	3	0	0	0	100	11	138.2	3.79	4.5	76.4	600	4.92	6.07	1.73	1	SCA-PV	11	0	0	0	1	0	0	0	0
526	1	4	0		0	41	0	28.6	0	0	0	1	0	1	142	358	1	0	0	1	103	7.3	135.6	3.28	4.2	76.9	600	4.51	4.92	1.52	1	SCA-PV	11	0	0	0	1	0	0	0	0
527	1	4	1	3	0	51	0	27.1	0	0	1	0	0	0	145	347	2	0	0	0	101	14	138.2	4.43	4.2	78.5	650	5.644	6.3	1.5	1	SCA-PV	11	0	0	0	1	0	0	0	0
528	1	4	0		0	68	1	26.1	0	0	0	0	1	0	164	297	4	0	0	0	102	11.6	136.4	3.71	3.6	79.1	550	3.97	6.17	1.37	1	SCA-PV	11	0	0	0	1	0	0	0	0
529	1	3	0		0	55	0	23.4	0	0	0	0	0	1	146	353	3	0	0	0	101	8.8	138.2	3.64	3.8	79.9	500	5	5.18	1.44	1	SCA-PV	11	0	0	0	1	0	0	0	0
530	1	3	0		0	56	0	21.3	0	0	0	0	0	0	158	351	3	0	0	0	96	10.5	134.7	3.41	3.7	76.7	550	3.96	5	1.69	1	SCA-PV	11	0	0	0	1	0	0	0	0
531	1	4	0		0	60	0	20.3	0	0	0	0	1	0	147	349	2	0	0	0	99	8.6	138.6	3.78	4.1	75.3	600	4	4.76	1.5	1	SCA-PV	11	0	0	0	1	0	0	0	0
532	1	3	1	2	0	64	0	20.5	0	0	0	0	0	1	147	316	4	0	0	0	102	9	137.1	3.52	3.8	79.3	800	6.78	7.4	1.34	1	SCA-PV	11	0	0	0	1	0	0	0	0
533	1	3	0		0	66	1	22.3	0	0	0	0	0	0	153	363	4	0	0	0	102	10.5	138	4.05	3.4	77.3	600	4.88	5.13	1.45	1	SCA-PV	11	0	0	0	1	0	0	0	0
534	1	4	0		0	68	1	25.6	0	0	1	0	0	1	151	347	4	1	0	0	104	7.4	136.3	4.07	4.1	81.3	600	5.32	4.87	1.67	1	SCA-PV	11	0	0	0	1	0	0	0	0
535	1	4	0		0	77	1	25.4	0	0	1	0	1	0	149	341	5	0	0	1	96	8.3	135	3.57	3.8	82.5	650	5.13	4.82	1.76	1	SCA-PV	11	0	0	0	1	0	0	0	0
536	1	2	1	4	0	39	0	25.9	0	0	0	0	0	0	166	350	1	0	0	0	107	8	138.1	3.62	3.9	80.5	700	7.23	5	1.28	1	SCA-PV	11	0	0	0	1	0	0	0	0
537	1	4	0		0	56	0	26.7	0	0	0	0	0	1	163	361	3	0	0	0	101	12.2	136.2	3.4	3.6	75.4	550	4.68	5.87	1.73	1	SCA-PV	11	0	0	0	1	0	0	0	0
538	1	4	0		0	51	0	26.4	0	0	0	0	0	0	147	366	2	0	0	0	98	9.7	137.7	3.32	3.9	83.2	550	4.82	5.28	1.38	0	SCA-PV	11	0	0	0	1	0	0	0	0
539	1	3	0		0	48	0	26.3	0	0	0	0	0	0	149	278	2	0	0	0	96	13.6	138.8	3.27	4.1	79.7	600	5.25	4.25	1.66	1	SCA-PV	11	0	0	0	1	0	0	0	0
540	1	3	1	2	0	58	0	24.1	0	0	1	0	0	0	151	352	2	0	0	0	105	10	137.6	3.82	4.4	82.4	700	6.74	6.34	1.25	1	SCA-PV	11	0	0	0	1	0	0	0	0
541	1	4	0		0	58	0	26.1	0	0	0	0	1	1	151	369	3	0	0	0	102	9.3	140	3.19	3.5	76.5	550	5.38	3.6	1.75	1	SCA-PV	11	0	0	0	1	0	0	0	0
542	1	4	0		0	52	0	24.3	0	0	0	0	0	0	166	325	2	0	0	0	96	8.1	140.8	3.2	4.2	79.4	550	5.24	6.26	1.37	1	SCA-PV	11	0	0	0	1	0	0	0	0
543	1	4	1	2	0	61	0	29.4	0	0	0	1	0	0	168	299	3	0	0	0	105	12	136.8	3.54	4.2	84.8	750	5.42	5.26	1.37	1	SCA-PV	11	0	0	0	1	0	0	0	0
544	1	4	0		0	70	1	32	0	0	1	0	0	0	152	359	4	1	0	0	98	11.9	135.1	3.21	4.1	76.5	600	4.31	3.97	1.79	1	SCA-PV	11	0	0	0	1	0	0	0	0
545	1	4	0		0	56	0	26.3	0	0	0	0	0	1	169	366	3	0	0	0	99	13.5	135.7	4.03	3.8	77.9	600	4.74	6.14	1.23	1	SCA-PV	11	0	0	0	1	0	0	0	0
546	1	2	0		0	56	0	24.6	0	0	0	0	0	0	145	343	3	0	0	1	103	8.5	137.8	4.03	3.6	84	550	3.98	4.27	1.78	1	SCA-PV	11	0	0	0	1	0	0	0	0
547	1	4	0		0	54	0	28.4	0	0	0	0	1	0	149	287	2	0	0	0	105	9.2	137.2	3.62	3.8	76.4	600	5.26	5.68	1.12	1	SCA-AICA	10	0	0	0	0	1	0	0	0
548	1	3	1	2	0	54	0	26.3	0	0	0	0	0	1	159	349	3	0	0	1	101	13	133.6	4.39	3.8	85.6	800	5.6	7.54	1.25	1	SCA-AICA	10	0	0	0	0	1	0	0	0
549	1	4	0		0	68	1	24.5	0	0	0	0	0	0	166	301	3	0	0	0	96	9.3	136.2	3.44	3.7	79.6	500	4.17	6.13	1.14	1	SCA-AICA	10	0	0	0	0	1	0	0	0
550	1	3	0		0	74	1	26.1	0	0	0	0	0	0	143	328	4	0	0	0	105	11.2	138.3	3.3	4.3	75.6	550	5.18	4.76	1.72	1	SCA-AICA	10	0	0	0	0	1	0	0	0
551	1	4	0		0	72	1	23.1	0	0	0	0	1	1	167	318	4	0	0	0	101	10.5	137	3.21	3.9	83.6	550	5	5.52	1.66	1	SCA-AICA	10	0	0	0	0	1	0	0	0
552	1	2	1	4	0	50	0	22	0	0	0	0	0	0	149	306	2	0	1	0	100	14	133.5	4.25	3.7	82.7	700	6.84	6.76	1.2345	1	SCA-AICA	10	0	0	0	0	1	0	0	0
553	1	4	0		0	74	1	27.1	0	0	1	0	0	0	171	274	4	1	0	0	96	8.2	137	3.55	4.7	76.2	500	4.44	5.78	1.32	1	SCA-AICA	10	0	0	0	0	1	0	0	0
554	1	4	0		0	56	0	26.4	0	0	0	0	0	0	128	353	3	0	0	0	99	7.8	138.2	4.01	3.7	79.1	600	4.65	5.12	1.42	1	SCA-AICA	10	0	0	0	0	1	0	0	0
555	1	4	0		0	48	0	27.4	0	0	0	1	0	1	118	335	3	0	0	0	98	13.2	134.7	3.29	4.3	78.5	650	4	4.42	1.64	1	SCA-AICA	10	0	0	0	0	1	0	0	0
556	1	3	1	2	0	57	0	26.3	0	0	0	1	0	0	206	348	3	0	0	0	94	12	133.5	4.14	4.1	83.1	700	5.62	4.54	1.65	1	SCA-AICA	10	0	0	0	0	1	0	0	0
557	1	3	0		0	55	0	24.1	0	0	0	0	1	0	174	328	3	0	1	0	101	13.8	136.3	4.12	4.2	79.9	550	5.39	5.35	1.28	1	SCA-AICA	10	0	0	0	0	1	0	0	0
558	1	2	0		0	47	0	26.3	0	0	0	0	0	1	153	342	2	0	0	0	104	14.4	139	3.7	4.1	76.8	600	5.56	6	1.14	1	SCA-AICA	10	0	0	0	0	1	0	0	0
559	1	3	1	3	0	44	0	23.1	0	0	0	0	0	0	155	348	2	0	0	0	106	13	135.7	4.16	4.4	83.3	650	5.9	4.7	1.23	1	SCA-AICA	10	0	0	0	0	1	0	0	0
560	1	4	0		0	53	0	20.1	0	0	0	0	0	1	148	354	3	0	0	0	99	7.2	140.1	3.72	3.5	75.8	600	4.76	3.16	1.04	1	SCA-AICA	10	0	0	0	0	1	0	0	0
561	1	3	0		0	50	0	23.1	0	0	0	0	0	0	118	288	2	0	0	0	97	8.9	140.3	3.53	4.6	80.4	600	3.99	4.356	1.59	1	SCA-AICA	10	0	0	0	0	1	0	0	0
562	1	4	1	3	0	57	0	25.4	0	0	0	0	0	1	142	351	3	0	0	0	103	11	134.6	3.76	4.4	82.6	550	5.69	5	1.19	1	BA	4	0	0	0	0	0	1	0	0
563	1	3	0		0	56	0	26.3	0	0	0	0	1	0	148	356	3	1	0	1	98	10.6	140.7	4.02	4.4	79.6	600	5.48	3.67	1.567	1	BA	4	0	0	0	0	0	1	0	0
564	1	4	1	3	0	78	1	20.1	0	0	1	0	0	1	154	361	5	0	0	0	95	9	136.4	4.06	3.8	81.9	700	5.56	5.67	1.2	1	BA	4	0	0	0	0	0	1	0	0
565	1	3	1	3	0	51	0	20.3	0	0	0	0	0	0	148	276	2	0	0	0	101	8	134.6	4.08	3.9	83.2	750	5.43	6.86	1.23	1	BA	4	0	0	0	0	0	1	0	0
566	1	2	1	4	0	79	1	19.4	0	0	1	0	0	0	151	358	4	0	0	0	94	10	138.4	3.44	4.1	80.4	800	5.9	6.34	1.44	1	BA	4	0	0	0	0	0	1	0	0
567	1	3	0		0	68	1	25.4	0	0	1	0	0	1	156	363	4	0	0	0	98	13.5	137.8	3.59	3.9	77.4	600	4.62	4.66	1.78	1	BA	4	0	0	0	0	0	1	0	0
568	1	3	0		0	58	0	25.6	0	0	0	0	0	0	161	340	3	0	0	0	99	13.2	140.4	3.48	3.8	76.3	650	5.03	3.7	1.56	1	BA	4	0	0	0	0	0	1	0	0
569	1	3	1	3	0	51	0	26.3	0	0	0	0	0	0	166	368	2	1	1	0	103	11	137.5	3.83	4	82.5	700	6.06	7.36	1.43	1	BA	4	0	0	0	0	0	1	0	0
570	1	4	0		0	57	0	24.1	0	0	0	0	0	0	158	280	2	0	0	0	105	12.8	134.6	3.89	3.6	79.7	600	5.56	4.79	1.14	1	BA	4	0	0	0	0	0	1	0	0
571	1	2	0		0	55	0	27.4	0	0	1	0	0	1	163	361	3	0	0	0	108	12.3	136.4	3.77	3.6	79.8	650	4.37	6.1	1.72	1	BA	4	0	0	0	0	0	1	0	0
572	1	3	0		0	54	0	26.3	0	0	1	0	1	0	144	342	2	1	0	0	99	10.4	137.8	4.09	4.1	81.2	500	3.97	4.72	1.66	1	BA	4	0	0	0	0	0	1	0	0
573	1	2	1	3	0	65	1	21.3	0	0	0	0	0	0	168	293	3	0	0	0	105	8	137.1	3.51	4.5	79.5	800	6.25	6.28	1.38	1	Arteriole	3	0	0	0	0	0	0	1	0
574	1	4	1	3	0	59	0	23.5	0	0	0	0	0	1	140	359	2	0	0	0	107	12	137	3.82	4.2	78.6	750	6.36	7.64	1.28	1	Arteriole	3	0	0	0	0	0	0	1	0
575	1	2	0		0	48	0	24.6	0	0	0	0	0	0	161	362	2	0	0	1	96	9.4	137	3.85	3.5	75.5	550	4.91	6	1.12	1	Arteriole	3	0	0	0	0	0	0	1	0
576	1	3	0		0	51	0	29.4	0	0	0	0	0	0	142	358	2	0	0	0	97	9.3	137.5	4.14	4	76.3	550	5.25	4.76	1.64	1	Arteriole	3	0	0	0	0	0	0	1	0
577	1	4	0		0	57	0	26.3	0	0	0	0	1	1	193	370	2	0	0	0	99	12.1	135.1	4.15	4.2	83.6	600	5.55	4.39	1.53	1	Arteriole	3	0	0	0	0	0	0	1	0
578	1	3	1	2	0	59	0	27.4	0	0	0	0	0	0	159	380	3	0	0	0	99	13	138.8	3.75	3.8	79.7	750	5.78	5.35	1.57	1	Arteriole	3	0	0	0	0	0	0	1	0
579	1	4	0		0	58	0	26.3	0	0	0	0	0	0	162	355	3	0	0	0	104	11.9	138.8	4.04	4.3	76.9	550	5.33	3.62	1.62	1	Arteriole	3	0	0	0	0	0	0	1	0
580	1	3	0		0	52	0	26.4	0	0	0	0	0	1	158	364	2	1	0	0	103	13.2	137.9	4.12	4.4	79.5	550	4.69	4.632	1.456	1	Arteriole	3	0	0	0	0	0	0	1	0
581	1	4	1	1	0	51	0	29.4	0	0	0	1	0	0	170	349	2	0	0	1	93	14	138.9	3.74	3.7	82.6	750	6.2	4.35	1.6	1	Arteriole	3	0	0	0	0	0	0	1	0
582	1	4	0		0	65	1	26.5	0	0	1	0	0	1	161	341	3	0	1	0	99	9.5	139.7	4.06	3.7	78.4	550	4.8	6.43	1.653	1	Arteriole	3	0	0	0	0	0	0	1	0
583	1	4	1	1	0	51	0	26.3	0	0	0	0	1	0	155	356	2	0	0	0	109	9	139.1	4.24	4	83.5	800	6.14	4.87	1.35	1	NVC	5	0	0	0	0	0	0	0	1
584	1	3	0		0	82	1	26.3	0	0	0	0	0	1	166	355	5	0	0	0	103	7.9	137.2	3.85	4.2	80.6	550	5.36	5.23	1.07	1	NVC	5	0	0	0	0	0	0	0	1
585	1	3	0		0	48	0	25.1	0	0	0	0	0	0	149	351	3	0	0	0	102	8.2	135.5	3.43	4.7	76.4	600	5.4	6.35	1.456	1	NVC	5	0	0	0	0	0	0	0	1
586	1	4	1	1	0	60	0	23.4	0	0	0	0	0	0	141	283	2	0	1	0	108	10	136.5	4.19	3.9	83.1	650	5.88	6.57	1.56	1	NVC	5	0	0	0	0	0	0	0	1
587	1	4	1	3	0	58	0	22.6	0	0	0	0	1	1	156	335	2	0	0	1	107	13	134.5	3.73	4.3	85.6	700	5.3	5.75	1.146	1	NVC	5	0	0	0	0	0	0	0	1
588	1	4	0		0	52	0	29.4	0	0	1	0	0	1	165	365	2	0	0	0	98	9.3	134.8	4.17	4	79.3	600	3.98	5.246	1.02	1	NVC	5	0	0	0	0	0	0	0	1
589	1	4	0		0	48	0	26.5	0	0	0	0	1	0	151	311	2	0	0	1	96	9.5	137.9	4.02	3.8	80.6	550	4.34	3.465	1.22	1	NVC	5	0	0	0	0	0	0	0	1
590	1	4	1	1	0	59	0	24.1	0	0	0	0	0	1	163	358	3	0	1	0	95	12	138.7	3.4	4.4	84.4	800	6.4	7.24	1.42	1	NVC	5	0	0	0	0	0	0	0	1
591	1	3	0		0	63	0	23.1	0	0	0	0	0	0	135	279	4	1	0	0	100	10.4	135.5	3.57	3.6	76.2	500	5.62	3.83	1.5	1	NVC	5	0	0	0	0	0	0	0	1
592	1	4	1	1	0	69	1	27.4	0	0	0	1	0	0	165	361	4	1	0	0	100	8	139.8	3.53	4.5	82.3	650	6.73	7.05	1.34	0	NVC	5	0	0	0	0	0	0	0	1
593	1	4	0		0	67	1	26.1	0	0	0	1	1	0	141	277	4	0	0	0	104	11.9	139.9	3.23	4	78.9	500	6.28	4.16	1.48	1	NVC	5	0	0	0	0	0	0	0	1
594	1	3	0		0	65	1	24.3	0	0	0	0	0	1	158	357	4	0	0	0	101	13.7	137.4	4.19	4.5	77.4	600	5.14	5	1.52	1	NVC	5	0	0	0	0	0	0	0	1
595	1	3	1	1	0	80	1	29.5	0	0	0	0	0	0	179	279	4	0	0	0	98	9	137.8	3.65	3.8	80.9	750	6.66	8.32	1.27	1	NVC	5	0	0	0	0	0	0	0	1
596	1	3	0		0	78	1	24.1	0	0	1	0	0	0	161	270	5	1	0	0	97	13.4	134.8	3.72	3.6	81.4	600	5.32	5.23	1.76	1	NVC	5	0	0	0	0	0	0	0	1
597	1	4	0		0	81	1	24.9	0	0	0	1	1	0	177	340	5	0	0	1	98	11	138.1	3.73	4.6	83.8	600	5.53	4.64	1.32	1	NVC	5	0	0	0	0	0	0	0	1
598	1	3	0		0	34	0	25.6	0	0	0	0	0	1	157	362	1	0	0	0	105	12.8	138.9	3.64	4.7	82.9	550	4.96	5.12	1.37	1	NVC	5	0	0	0	0	0	0	0	1
599	1	2	1	1	0	43	0	25.9	0	0	0	0	0	0	179	310	2	0	1	0	94	14	138.7	3.79	3.7	81.8	700	5.78	7.447	1.38	1	NVC	5	0	0	0	0	0	0	0	1
600	1	4	0		0	53	0	26.4	0	0	0	0	0	0	170	306	3	1	1	0	107	9.5	140.2	4.15	4.3	83.6	600	5.3	3.28	1.28	1	NVC	5	0	0	0	0	0	0	0	1
601	1	4	0		0	55	0	28.3	0	0	0	0	0	1	144	379	2	0	0	1	108	8.9	138.9	4.03	3.7	83.1	550	4.66	5.23	1.7	1	NVC	5	0	0	0	0	0	0	0	1
602	1	4	1	3	0	69	1	24.1	0	0	0	0	1	0	162	295	3	0	0	0	102	11	138	3.6	3.9	83.5	800	6.48	7.04	1.57	1	NVC	5	0	0	0	0	0	0	0	1

## Sheet: HFS=296
number_id	pcnd	observed_time	delirium	duration_delirium	gender	age	age＞65	bmi	smoking	alcoholuse	Cardiac_disease	hypertension	diabetes_mellitus	cerebrovascular_disease	operation_time	blood_loss	icu_stay_day	temperature≥38	sleep_disturbance	Mt_Fuji_sign	hgb	wbc	na	k	bun	crea	preoperative_dose_of_cbz	duration_of_cbz_years	cbz_serumlevel_before	cbz_serumlevel_after	cbz_therapy	offendingvessels	offendingvesselsg	AICA	PICA	VA	AICA-VA
603	2	4	1	1	1	72	1	25.6	1	0	0	1	1	0	187	318	5	1	1	1	100	10.4	142.2	3.24	3.2	76.3	750	5.8	6.28	1.49	1	AICA	1	1	0	0	0
604	2	4	0		0	54	0	28.3	0	0	1	0	0	0	140	369	2	0	0	0	88	11.8	137.9	3.71	3.4	75.6	600	6.2	5.58	1.2	0	AICA	1	1	0	0	0
605	2	4	1	3	0	45	0	24.6	0	1	0	0	1	0	137	302	3	1	1	1	107	11.4	141.6	4.43	3.8	76.3	550	3.96	5.4	1.19	1	AICA	1	1	0	0	0
606	2	3	0		1	36	0	22.1	1	1	1	1	1	1	145	287	1	0	1	0	101	8.7	140.6	3.86	3.8	85.6	550	6.32	4.99	1.3	0	AICA	1	1	0	0	0
607	2	3	0		0	50	0	23.8	0	0	0	0	0	0	187	368	2	0	0	0	99	7.2	131	3.19	3.6	79.8	550	6.23	3.03	1.01	0	AICA	1	1	0	0	0
608	2	2	1	3	0	59	0	26.1	0	0	0	0	0	0	140	372	2	0	0	0	93	14.4	134	3.28	3.5	79.1	700	4.78	8.39	1.2	0	AICA	1	1	0	0	0
609	2	2	0		1	67	1	27.2	1	0	1	1	1	0	137	270	3	0	0	0	108	12.3	132.4	3.37	3.7	77.1	650	6.12	3.43	1.4	1	AICA	1	1	0	0	0
610	2	4	0		0	60	0	19.9	1	0	0	1	0	0	145	338	3	0	0	0	97	13.8	133.1	4	4.1	78.4	550	4.32	3.56	1.45	0	AICA	1	1	0	0	0
611	2	4	0		0	69	1	18.4	0	1	0	0	1	0	152	299	3	0	1	1	95	12.6	134	3.26	3.9	76.9	650	4.31	3.33	1.54	0	AICA	1	1	0	0	0
612	2	3	0		0	52	0	23.1	0	0	0	0	0	0	148	297	2	0	0	0	106	11.9	138.3	3.45	4.5	79.4	700	5.3	8.33	1.67	1	AICA	1	1	0	0	0
613	2	2	0		1	47	0	23.9	0	1	1	0	0	0	163	301	1	0	0	0	99	8.5	136.4	4.43	4.8	75.8	550	3.98	5.13	1.81	0	AICA	1	1	0	0	0
614	2	4	0		0	59	0	26.7	0	0	0	0	0	0	154	319	1	0	0	0	104	7.2	135.7	3.61	3.6	83.6	700	6.26	6.39	1.18	0	AICA	1	1	0	0	0
615	2	4	0		0	50	0	18.6	0	0	0	0	0	0	139	302	1	0	0	0	96	11.1	132.7	3.32	4.7	79.7	750	3.99	7.14	1.25	1	AICA	1	1	0	0	0
616	2	4	0		0	46	0	19.6	0	0	0	0	0	0	140	311	3	0	0	0	97	7.8	140.6	3.99	3.7	77.8	550	6.27	5.19	1.37	1	AICA	1	1	0	0	0
617	2	4	0		1	79	1	25.3	0	1	1	1	1	1	118	365	4	0	0	0	100	11.5	140.9	3.61	4.3	81.2	700	4.2	6.69	1.28	0	AICA	1	1	0	0	0
618	2	4	1	4	0	78	1	27.3	0	0	0	0	0	0	138	286	4	1	1	1	97	12.9	141.8	3.72	3.9	82.5	550	3.98	4.39	1.58	0	AICA	1	1	0	0	0
619	2	4	0		0	57	0	26.5	0	0	0	0	0	0	187	345	3	0	0	0	97	8.9	138.1	3.73	3.5	84.3	700	5.32	5.72	1.4	1	AICA	1	1	0	0	0
620	2	3	0		1	64	0	25.6	1	0	1	1	1	1	140	322	3	0	0	0	107	8.7	135.7	3.64	3.8	84.8	700	5.23	7.39	1.69	0	AICA	1	1	0	0	0
621	2	4	0		0	61	0	22.6	0	0	0	0	0	0	137	362	3	0	0	0	105	7.4	132.7	3.85	4.6	83.5	750	4.68	6.48	1.03	0	AICA	1	1	0	0	0
622	2	4	1	1	1	57	0	21.3	0	1	0	0	1	0	145	271	3	0	0	0	105	8.5	136	4.14	3.5	79.1	650	6.12	4.89	1.39	1	AICA	1	1	0	0	0
623	2	4	0		0	50	0	24.5	0	0	0	0	0	0	187	313	2	0	0	0	91	9.9	139.2	4.15	3.9	79.5	600	4.22	6.23	1.43	0	AICA	1	1	0	0	0
624	2	2	0		0	65	1	26.3	0	0	1	0	0	0	140	306	3	0	1	0	94	11.7	136.2	3.89	4.1	76.7	550	4.31	4.56	1.56	0	AICA	1	1	0	0	0
625	2	3	0		1	52	0	27.3	0	0	0	0	0	0	137	324	2	0	0	0	100	11.3	135.3	3.77	4.3	77.3	550	4.77	5.13	1.33	0	AICA	1	1	0	0	0
626	2	3	1	4	1	68	1	29.6	0	1	0	0	0	0	145	356	3	0	0	0	106	13.8	137.5	4.29	4.1	84.9	550	3.98	3.03	1.33	0	AICA	1	1	0	0	0
627	2	4	0		0	76	1	23.6	0	0	1	0	1	1	152	296	4	0	0	1	107	8.7	133.2	4.4	3.8	76.9	650	5.26	3.93	1.13	1	AICA	1	1	0	0	0
628	2	5	0		0	72	1	31.6	0	0	0	0	0	0	148	378	4	0	0	0	102	9.5	131.7	3.7	3.7	83.7	750	5.28	5.98	1.39	1	AICA	1	1	0	0	0
629	2	3	0		0	57	0	25.3	0	0	0	0	0	0	163	279	3	0	0	0	108	11.3	133.5	3.55	3.8	82.6	700	6.17	3.86	1.14	1	AICA	1	1	0	0	0
630	2	4	0		1	58	0	26.7	1	1	1	1	0	0	154	370	3	0	1	0	96	14.3	137.4	4.01	3.9	85.4	650	5.18	3.45	1.19	0	AICA	1	1	0	0	0
631	2	3	0		1	59	0	28.6	0	1	0	0	0	0	139	342	4	0	0	0	105	14.2	137.8	3.29	3.8	75.3	600	6.12	5.67	1.69	0	AICA	1	1	0	0	0
632	2	4	0		0	69	1	26.3	0	0	0	0	0	0	140	368	4	0	0	0	103	8.3	138.1	4.32	3.6	75.1	750	5.52	3.86	1.39	0	AICA	1	1	0	0	0
633	2	4	1	3	0	80	1	32.5	0	0	0	0	1	0	118	310	4	0	0	1	93	7.2	139.5	3.44	3.8	76.9	600	5.32	4.56	1.72	1	AICA	1	1	0	0	0
634	2	4	0		1	82	1	26.5	0	0	1	0	1	1	138	375	5	1	0	0	108	7.7	135.6	3.3	3.7	78.5	750	6.32	6.86	1.39	0	AICA	1	1	0	0	0
635	2	5	0		0	77	1	25.3	1	0	1	1	1	0	120	280	4	0	0	1	104	10.9	134.7	3.21	3.5	77.3	550	4.65	4.98	1.48	0	AICA	1	1	0	0	0
636	2	4	0		0	61	0	24.6	0	1	0	0	0	0	125	333	4	0	0	0	95	9.1	136.8	4.03	3.9	75.7	600	6	5.23	1.39	0	AICA	1	1	0	0	0
637	2	3	0		0	53	0	22.7	0	1	0	0	0	0	142	285	3	0	1	0	91	14.1	137	4.43	4.5	79.2	550	4.76	7.8	1.23	0	AICA	1	1	0	0	0
638	2	3	1	1	0	54	0	23.8	0	0	0	0	0	0	170	298	3	0	1	0	102	10.4	140.3	3.62	4.1	83.3	650	4.39	6.76	1.56	1	AICA	1	1	0	0	0
639	2	3	0		1	31	0	26.3	0	1	0	0	1	0	168	323	1	0	0	0	107	11.8	137.9	3.71	3.6	84.4	600	4.7	6.66	1.13	0	AICA	1	1	0	0	0
640	2	3	0		0	76	1	27.6	0	0	1	0	0	0	123	319	5	1	0	1	105	11.4	131.4	3.64	4.7	81.9	650	4.91	7.23	1.03	0	AICA	1	1	0	0	0
641	2	2	0		1	75	1	26.3	0	1	0	1	0	0	153	302	5	0	0	0	104	8.7	131.3	3.41	3.7	82.7	750	5.25	7.34	1.53	1	AICA	1	1	0	0	0
642	2	3	0		0	63	0	25.4	0	0	0	0	0	0	159	316	4	0	1	0	96	7.2	140.9	3.78	4.6	79.4	550	3.97	8.39	1.58	0	AICA	1	1	0	0	0
643	2	4	0		0	54	0	27.6	0	0	0	0	0	0	147	278	3	0	0	0	106	14.4	139.1	3.48	4.7	84.6	700	6.07	4.23	1.76	1	AICA	1	1	0	0	0
644	2	4	0		1	56	0	23.6	1	0	1	0	1	1	170	327	3	0	0	0	99	13.3	138.9	3.79	3.5	83.7	650	4.92	8.09	1.45	0	AICA	1	1	0	0	0
645	2	3	0		0	78	1	19.6	0	0	0	0	0	0	169	368	5	0	0	1	101	8.5	138	3.28	4.1	79.3	650	5.98	7.04	1.67	0	AICA	1	1	0	0	0
646	2	5	1	1	0	44	0	22.3	0	1	0	1	1	0	164	310	1	0	0	0	97	9.9	138.9	3.37	4.3	78.2	700	5.62	5.39	1.5	1	AICA	1	1	0	0	0
647	2	4	0		1	76	1	21.8	1	1	1	0	1	1	155	375	4	0	0	0	102	11.7	136.5	4.13	3.6	79.2	650	5.53	6.55	1.56	0	AICA	1	1	0	0	0
648	2	3	0		0	74	1	20.3	0	0	0	0	0	0	149	273	4	0	0	0	96	12.7	137.2	3.76	3.9	83.2	750	4.6	4	1.36	0	AICA	1	1	0	0	0
649	2	2	0		1	60	0	24.5	1	0	0	1	0	0	152	351	5	0	0	0	93	13.5	135.6	3.49	4.1	84.5	550	6.18	8.33	1.18	1	AICA	1	1	0	0	0
650	2	4	0		0	78	1	24.9	0	0	0	0	0	0	140	284	5	0	0	0	98	13.3	134.7	4.23	3.7	76.6	650	4.72	4.77	1.23	0	AICA	1	1	0	0	0
651	2	3	0		1	56	0	22.3	0	1	0	0	0	0	155	321	3	0	0	0	91	9.9	137.8	3.67	3.4	76.3	650	4.91	6.14	1.8	0	AICA	1	1	0	0	0
652	2	2	0		0	77	1	28.6	0	0	0	0	1	1	180	359	4	1	0	1	102	11.2	138.5	3.22	4.1	75.5	600	5.77	5.5	1.76	0	AICA	1	1	0	0	0
653	2	3	0		1	54	0	29.4	0	1	0	0	0	0	165	344	4	0	0	0	107	13	138	3.69	3.9	76.3	650	4.95	6.23	1.66	1	AICA	1	1	0	0	0
654	2	3	0		0	72	1	23.6	0	1	0	0	0	0	157	310	5	0	0	0	96	8.2	137.1	3.63	3.6	83.6	650	5.86	5.45	1.23	0	AICA	1	1	0	0	0
655	2	5	0		1	51	0	25.6	1	0	0	1	0	0	148	309	4	0	0	0	91	7.7	136.4	3.76	3.8	79.8	750	4.79	7.04	1.34	1	AICA	1	1	0	0	0
656	2	2	0		0	53	0	24.1	1	0	1	1	0	0	166	370	4	0	0	0	97	12.6	137.8	3.78	4.1	79.2	700	6.27	8.23	1.39	0	AICA	1	1	0	0	0
657	2	3	0		0	63	0	25.3	0	0	0	0	0	0	169	378	5	1	0	0	100	11.9	139.5	3.54	4.1	77.1	550	6.12	6.03	1.23	0	AICA	1	1	0	0	0
658	2	4	0		1	72	1	20.6	0	1	0	0	1	1	156	316	4	0	0	0	102	14.4	140.5	3.75	3.8	78.3	750	5.9	6.89	1.09	1	AICA	1	1	0	0	0
659	2	2	0		0	56	0	22.3	0	0	0	0	0	0	164	327	3	0	0	0	105	14.3	137.6	4.12	4.6	76.9	700	4.34	5.26	1.04	0	AICA	1	1	0	0	0
660	2	4	0		0	54	0	22.6	0	0	0	0	0	0	170	294	3	0	0	0	100	13.8	140.8	4.15	4.8	79.4	600	5.28	5.62	1.39	0	AICA	1	1	0	0	0
661	2	4	0		0	60	0	29.3	0	1	0	0	0	1	149	334	3	0	0	0	98	12.6	138.6	3.86	4.5	75.6	650	4.98	7.17	1.55	1	AICA	1	1	0	0	0
662	2	5	0		1	54	0	32.1	0	1	0	0	0	0	162	346	2	0	1	0	99	7.6	136.4	3.77	4.8	83.6	700	5.12	8.09	1.51	0	AICA	1	1	0	0	0
663	2	4	0		0	51	0	25.3	0	0	0	0	1	0	161	371	2	0	0	0	102	8.8	138.6	4.28	3.7	79.7	600	4.72	6.96	1.33	0	AICA	1	1	0	0	0
664	2	4	1	1	1	64	0	27.3	0	1	0	0	0	0	146	283	3	1	1	1	106	11.5	140.2	4.43	4	77.8	550	4.31	7.62	1.77	0	AICA	1	1	0	0	0
665	2	5	0		0	65	1	24.5	0	0	1	0	0	0	167	301	3	0	0	0	96	11.3	137.8	3.75	4.2	81.2	550	5.75	5.81	1.14	0	AICA	1	1	0	0	0
666	2	3	0		1	63	0	26.3	0	0	0	0	0	0	170	358	3	0	0	0	99	13	137.1	3.54	3.9	82.5	550	3.98	7.73	1.5	1	AICA	1	1	0	0	0
667	2	3	0		0	74	1	27.3	0	1	1	0	0	0	142	320	4	0	0	0	99	12.7	139.9	4.21	3.8	84.3	700	6.26	5.63	1.23	0	AICA	1	1	0	0	0
668	2	4	0		0	43	0	29.6	0	0	0	0	0	0	150	359	1	0	0	0	108	13.3	133.6	3.29	4.6	84.8	650	5.99	4.67	1.45	0	AICA	1	1	0	0	0
669	2	3	0		1	57	0	23.6	1	1	0	1	0	0	143	344	2	0	0	0	99	14.1	132.1	4.32	4.1	83.5	550	6.28	4.33	1.04	1	AICA	1	1	0	0	0
670	2	3	0		0	67	1	31.6	0	0	0	0	1	0	162	329	3	0	0	1	94	12	132.2	3.54	3.9	79.1	650	4.27	6.56	1.23	0	AICA	1	1	0	0	0
671	2	4	0		1	68	1	25.3	1	1	1	1	0	1	154	337	3	0	0	0	97	12.9	131.4	3.3	3.7	79.5	700	3.98	4.31	1.03	1	AICA	1	1	0	0	0
672	2	3	0		1	59	0	26.7	0	1	0	0	0	0	149	304	3	0	0	0	105	8.9	131	3.22	4.3	76.3	550	5.35	7.39	1.19	1	AICA	1	1	0	0	0
673	2	3	0		0	50	0	28.6	0	0	0	0	0	0	167	287	2	0	0	0	96	11.3	133.5	4.13	4.4	77.3	700	5.23	7.28	1.26	0	AICA	1	1	0	0	0
674	2	3	0		0	61	0	26.3	0	1	0	0	0	0	157	368	3	0	0	0	92	13.6	134.9	4.13	3.8	84.6	750	4.64	5.9	1.62	0	AICA	1	1	0	0	0
675	2	4	0		0	64	0	32.5	0	0	0	0	0	0	140	286	3	0	0	0	95	2.6	136.3	3.62	3.5	76.9	550	4.12	4.34	1.17	0	AICA	1	1	0	0	0
676	2	5	0		1	73	1	26.5	1	1	1	1	1	1	145	318	4	0	0	0	91	8.4	135.8	3.91	3.8	83.7	700	5.22	5.28	1.09	1	AICA	1	1	0	0	0
677	2	4	0		0	55	0	25.3	0	0	0	0	0	0	146	289	4	0	0	0	100	7.8	133.2	3.38	3.7	82.2	550	4.31	4.98	1.26	0	AICA	1	1	0	0	0
678	2	3	1	1	0	39	0	24.6	1	0	0	1	0	1	142	325	1	0	0	0	103	7.6	138.1	3.79	3.5	85.4	700	4.79	5.12	1.62	0	AICA	1	1	0	0	0
679	2	4	0		0	56	0	22.7	0	0	0	0	0	0	157	358	3	0	0	0	93	9.3	135.2	3.61	3.5	75.6	700	3.98	4.72	1.81	1	AICA	1	1	0	0	0
680	2	3	0		1	55	0	23.8	1	0	0	1	0	0	152	298	3	0	0	0	92	9.1	135.3	3.77	4.1	75.1	750	5.21	4.31	1.73	0	AICA	1	1	0	0	0
681	2	3	0		0	71	1	26.3	0	0	0	0	0	0	158	279	4	0	0	1	107	9.1	134.4	3.73	3.9	82.6	650	5.28	5.75	1.63	0	AICA	1	1	0	0	0
682	2	5	0		0	76	1	27.6	0	0	1	0	1	1	159	296	5	0	1	0	97	12	131.2	3.69	3.5	79.9	600	6.11	3.98	1.67	0	AICA	1	1	0	0	0
683	2	3	0		1	52	0	26.3	1	0	1	0	0	0	140	273	3	0	0	0	100	7	134.7	3.85	3.9	79.3	550	5.18	6.26	1.33	1	AICA	1	1	0	0	0
684	2	4	0		0	69	1	25.4	0	1	0	1	1	0	149	329	4	0	0	0	98	9	133.6	4.34	4.5	77.1	550	6.22	4.99	1.56	0	AICA	1	1	0	0	0
685	2	4	0		0	60	0	27.6	0	0	0	0	0	0	157	339	3	0	0	0	102	11.4	136.4	4.15	4.4	78.5	550	4.76	6.28	1.31	0	AICA	1	1	0	0	0
686	2	3	0		0	67	1	23.6	0	0	0	0	0	0	164	358	4	0	0	0	107	8.7	137.8	3.87	3.6	76.9	650	5.52	4.27	1.39	1	AICA	1	1	0	0	0
687	2	3	0		0	54	0	19.6	0	0	0	0	0	0	149	316	3	0	0	0	91	12.7	136.1	3.77	4.8	79.7	750	6.32	7.98	1.28	1	AICA	1	1	0	0	0
688	2	3	0		1	57	0	22.3	0	1	0	0	0	0	167	285	3	0	0	0	98	13.5	136.9	4.19	3.7	75.8	700	4.95	5.35	1.3	0	AICA	1	1	0	0	0
689	2	5	0		0	79	1	21.8	0	0	1	0	1	0	165	278	5	1	0	1	94	13.3	139.2	4.42	4.6	83.7	650	6	5.23	1.34	0	AICA	1	1	0	0	0
690	2	4	1	4	1	46	0	20.3	0	0	0	0	0	0	145	348	2	0	0	0	93	12.8	140.1	3.72	4	79.7	600	4.76	4.64	1.28	0	AICA	1	1	0	0	0
691	2	2	0		0	76	1	24.5	0	0	0	0	0	1	147	317	4	0	0	0	102	11.4	132	3.57	3.5	77.8	750	4.39	7.12	1.08	1	AICA	1	1	0	0	0
692	2	4	0		1	65	1	24.9	1	1	1	1	1	1	140	362	3	0	0	0	94	8.7	131.5	4.31	4.1	81.3	600	5	5.22	1.12	0	AICA	1	1	0	0	0
693	2	5	0		0	54	0	22.3	0	0	0	0	0	0	164	309	3	0	0	1	91	9	135.4	3.27	4.5	82.5	750	4.91	4.31	1.72	0	AICA	1	1	0	0	0
694	2	2	0		0	74	1	24.5	0	0	1	0	0	0	154	312	4	1	0	0	101	14	135	4.42	3.6	84.7	550	5.25	4.79	1.31	0	AICA	1	1	0	0	0
695	2	4	0		0	67	1	26.3	0	1	0	0	0	0	170	374	4	0	0	0	92	14.4	134	3.49	3.9	84.8	600	3.97	3.98	1.75	0	AICA	1	1	0	0	0
696	2	3	0		0	58	0	27.3	0	0	0	0	0	0	201	285	3	0	0	0	92	13.2	136.3	3.35	3.8	83.5	550	6.14	5.21	1.28	1	AICA	1	1	0	0	0
697	2	3	0		1	74	1	29.6	1	1	0	1	0	0	189	331	4	0	0	0	107	12.7	135	3.31	4.5	79.1	650	4.92	5.28	1.26	0	AICA	1	1	0	0	0
698	2	3	0		1	75	1	23.6	0	0	0	0	1	0	158	343	3	0	0	1	98	9.5	136.2	4.23	4.4	79.9	600	5.58	6.11	1.79	0	AICA	1	1	0	0	0
699	2	2	0		0	55	0	31.6	0	0	0	0	0	0	145	287	4	0	0	0	94	9	137.7	4.13	4.1	76.7	650	5.62	5.18	1.28	1	AICA	1	1	0	0	0
700	2	3	1	3	1	46	0	25.3	1	1	1	1	1	0	159	370	5	0	0	0	93	11.3	141.3	3.52	3.5	77.3	750	5.5	6.22	1.27	0	AICA	1	1	0	0	0
701	2	2	0		1	65	1	26.7	1	1	1	1	0	1	155	367	5	0	0	0	101	13	132.5	3.76	3.5	84.9	550	4.79	4.76	1.68	0	AICA	1	1	0	0	0
702	2	2	0		0	57	0	28.6	0	0	0	0	0	0	160	330	3	0	0	0	92	14.4	139.7	3.64	3.8	76.4	700	6.1	5.52	1.35	1	AICA	1	1	0	0	0
703	2	4	0		0	66	1	26.3	0	0	1	0	0	0	169	368	4	0	0	0	103	13.3	133	3.43	3.7	83.7	650	4.72	6.32	1.23	1	AICA	1	1	0	0	0
704	2	4	0		0	63	0	32.5	0	0	0	0	0	0	167	339	4	0	0	0	101	8.5	139.9	3.78	4	82.6	650	4.71	4.95	1.64	0	AICA	1	1	0	0	0
705	2	4	0		0	63	0	26.5	0	0	0	0	0	0	158	334	3	0	0	0	101	7.9	136.6	3.46	3.9	85.5	700	5.77	6	1.12	0	AICA	1	1	0	0	0
706	2	3	0		1	56	0	25.3	0	0	0	0	0	0	189	273	3	0	0	0	107	14.3	134.2	3.39	4.5	75.3	650	4.55	4.76	1.22	0	AICA	1	1	0	0	0
707	2	4	0		0	76	1	24.6	0	0	0	0	1	0	158	279	4	0	0	0	94	14.2	133.1	3.23	4.6	75.1	750	5.83	4.39	1.31	1	AICA	1	1	0	0	0
708	2	4	0		1	77	1	22.7	0	1	1	1	0	0	147	375	4	1	1	1	98	8.3	135.7	3.36	3.6	76.7	550	4.79	5	1.79	0	AICA	1	1	0	0	0
709	2	3	1	3	0	68	1	23.8	0	0	0	0	0	0	166	309	3	0	0	0	98	7.2	140.3	4.14	4.4	78.5	650	6.15	4.91	1.38	1	AICA	1	1	0	0	0
710	2	2	0		0	58	0	26.3	0	0	0	0	0	0	158	341	3	0	0	0	93	11.4	137.2	3.76	3.6	77.3	650	4.44	5.25	1.21	0	AICA	1	1	0	0	0
711	2	4	0		0	60	0	27.6	0	1	0	0	0	0	163	336	3	0	0	0	106	14.2	140.4	3.48	4.3	75.7	600	5.35	3.97	1.28	0	AICA	1	1	0	0	0
712	2	3	0		1	60	0	26.3	1	0	1	1	0	0	147	324	3	0	0	0	108	7.7	136.6	4.32	4.4	79.2	650	5.22	6.14	1.11	1	AICA	1	1	0	0	0
713	2	2	0		0	54	0	25.4	1	0	0	1	0	0	153	296	3	0	0	0	95	10.3	132.1	3.66	3.5	83.3	650	5.78	4.92	1.18	0	AICA	1	1	0	0	0
714	2	3	0		0	78	1	27.6	0	0	0	0	1	0	162	284	5	1	0	1	94	13.7	132.2	3.28	3.8	84.4	750	5.12	5.58	1.22	0	AICA	1	1	0	0	0
715	2	3	0		0	50	0	23.6	0	0	0	0	0	0	151	375	3	0	0	0	98	9	131.3	3.66	4.1	81.9	700	4.42	5.62	1.76	1	AICA	1	1	0	0	0
716	2	3	0		1	51	0	19.6	1	1	1	1	1	1	151	272	3	0	0	0	99	7.2	131	3.6	3.8	82.7	550	4.51	5.5	1.52	0	AICA	1	1	0	0	0
717	2	4	0		0	72	1	22.3	0	0	0	0	0	0	164	305	4	0	0	0	96	11.4	133.5	3.76	3.9	79.4	750	3.97	4.79	1.32	0	AICA	1	1	0	0	0
718	2	3	1	3	1	63	0	21.8	0	1	0	0	0	0	169	363	3	0	0	0	99	9.1	137.5	3.78	3.9	84.6	700	5	6.1	1.25	0	AICA	1	1	0	0	0
719	2	4	0		0	67	1	20.3	0	0	0	0	1	0	158	342	4	0	0	0	106	12	137.3	3.52	4.3	83.7	600	5.96	4.72	1.08	0	AICA	1	1	0	0	0
720	2	3	0		1	54	0	24.5	0	1	0	1	0	0	162	280	3	0	0	0	107	14.1	135.8	3.71	4.4	79.3	650	4	4.71	1.76	1	AICA	1	1	0	0	0
721	2	4	0		0	43	0	24.9	0	0	0	0	0	0	145	354	2	0	0	0	95	10.4	139.2	4.11	3.8	78.2	700	5.29	5.77	1.39	0	AICA	1	1	0	0	0
722	2	4	1	3	0	77	1	22.3	0	0	0	0	0	1	168	319	4	1	0	0	104	11.8	138.3	4.42	3.4	79.2	600	4.2	4.55	1.19	0	AICA	1	1	0	0	0
723	2	4	0		1	71	1	24.5	1	0	0	1	1	0	160	327	3	0	0	0	106	11.4	135.2	3.87	3.7	83.2	550	4.88	5.83	1.31	1	AICA	1	1	0	0	0
724	2	3	0		0	61	0	26.3	0	0	0	0	0	0	150	290	4	0	0	1	92	8.7	135.3	3.77	3.9	84.5	550	5.32	4.79	1.25	0	AICA	1	1	0	0	0
725	2	4	0		0	52	0	27.3	0	1	0	0	0	0	159	308	3	0	0	0	99	7.2	134	4.43	3.8	76.6	550	5.13	6.15	1.27	0	AICA	1	1	0	0	0
726	2	4	0		1	49	0	29.6	1	0	1	0	0	0	167	380	3	0	0	0	93	14.4	132.2	3.77	4.3	76.3	700	4.68	4.44	1.14	1	AICA	1	1	0	0	0
727	2	3	0		0	60	0	23.6	0	0	0	0	0	0	162	347	2	0	0	0	96	12.4	131.7	3.57	4.1	75.5	650	4.82	5.35	1.32	0	AICA	1	1	0	0	0
728	2	3	1	4	0	72	1	31.6	0	0	0	1	1	1	151	371	4	0	0	0	99	12.9	136.1	4.03	3.4	76.3	550	5.25	5.22	1.58	1	AICA	1	1	0	0	0
729	2	3	0		1	75	1	25.3	0	1	0	0	0	0	158	360	4	0	0	0	101	10.7	136.4	3.27	3.8	83.6	650	4.31	5.78	1.62	1	AICA	1	1	0	0	0
730	2	4	0		0	60	0	26.7	0	0	0	0	0	0	146	320	5	0	0	0	107	9.8	137.8	4.21	3.9	79.8	700	4.74	5.12	1.5	0	AICA	1	1	0	0	0
731	2	4	0		1	78	1	28.6	1	1	1	1	0	0	198	297	5	1	0	1	91	9.6	136.1	3.42	4.3	79.2	550	3.98	4.42	1.79	0	AICA	1	1	0	0	0
732	2	4	0		0	65	1	26.3	0	0	0	0	0	0	144	306	5	0	0	0	103	7.5	138.9	3.31	4.6	77.1	700	5.26	4.51	1.1	1	AICA	1	1	0	0	0
733	2	3	0		0	57	0	32.5	0	0	0	0	0	0	169	307	3	0	0	0	106	13.2	139.1	3.22	3.6	78.3	750	6.28	6.97	1.72	0	AICA	1	1	0	0	0
734	2	3	1	3	0	56	0	26.5	0	0	0	0	0	0	145	292	3	0	0	0	109	12.5	140.1	4.03	3.9	76.9	550	6.17	5	1.71	0	AICA	1	1	0	0	0
735	2	4	0		1	51	0	25.3	0	1	0	0	0	0	147	303	3	0	0	0	107	14.1	132	4.31	3.7	79.4	700	5.18	5.96	1.77	1	AICA	1	1	0	0	0
736	2	4	0		0	72	1	24.6	0	0	1	1	1	0	159	364	2	0	0	0	98	11.5	131.5	3.27	4.6	75.6	550	5	4	1.55	0	AICA	1	1	0	0	0
737	2	4	0		1	68	1	22.7	1	0	0	0	1	0	154	287	2	0	0	0	98	8.8	135.1	3.71	3.8	83.6	700	4.86	5.29	1.23	0	AICA	1	1	0	0	0
738	2	4	0		0	66	1	23.8	0	0	0	0	0	0	153	345	2	0	0	0	92	10.7	134	3.64	3.5	79.7	700	5.32	4.79	1.79	1	AICA	1	1	0	0	0
739	2	2	0		1	66	1	26.3	1	1	1	0	0	1	140	287	2	0	0	0	94	9.8	134	3.41	4.5	77.8	750	4.44	3.98	1.15	0	AICA	1	1	0	0	0
740	2	3	0		0	54	0	27.6	0	0	0	0	1	0	162	356	2	0	0	0	106	14.2	136.3	3.68	4.6	81.2	650	4.65	5.62	1.44	1	AICA	1	1	0	0	0
741	2	4	0		0	52	0	26.3	0	0	0	0	0	0	166	374	2	0	0	0	101	7.7	136.2	3.48	3.6	82.5	600	6	5.48	1.35	0	AICA	1	1	0	0	0
742	2	4	1	3	1	65	1	25.4	1	1	0	1	0	1	153	348	4	0	0	0	102	12.9	143.3	3.79	3.5	84.3	550	4.76	6.06	1.22	1	AICA	1	1	0	0	0
743	2	2	0		0	40	0	27.6	0	0	0	0	0	0	175	299	2	0	0	0	99	8.9	135.4	3.28	4.1	84.8	550	4.88	5.18	1.78	0	AICA	1	1	0	0	0
744	2	4	0		0	62	0	23.6	0	0	0	0	0	0	164	354	2	0	0	0	98	11.3	141.8	3.37	3.7	83.5	550	5.77	6.13	1.12	0	AICA	1	1	0	0	0
745	2	4	0		0	66	1	19.6	0	0	0	0	0	1	170	277	2	0	0	0	95	13.6	136.2	4.13	3.5	79.1	650	4.91	4.76	1.42	1	AICA	1	1	0	0	0
746	2	4	0		1	52	0	22.3	0	1	0	0	1	0	161	339	2	0	0	1	91	2.6	136.1	3.76	4.1	79.5	750	5.25	5.52	1.51	0	AICA	1	1	0	0	0
747	2	4	1	1	0	62	0	21.8	0	0	0	0	0	0	162	354	2	0	0	0	105	8.4	135.7	3.79	3.6	76.3	700	5.55	6.22	1.77	1	AICA	1	1	0	0	0
748	2	2	0		1	55	0	20.3	0	0	0	0	1	0	155	288	2	0	0	0	94	14.2	135.7	4.39	4	77.4	650	6.07	4.95	1.2	0	AICA	1	1	0	0	0
749	2	5	0		0	79	1	24.5	0	0	0	1	0	0	168	321	2	1	0	0	97	8.3	134.8	3.67	3.8	84.6	600	4.92	5	1.28	0	AICA	1	1	0	0	0
750	2	4	0		1	62	0	24.9	1	0	0	0	1	0	164	369	2	0	0	0	101	7.2	131.1	3.62	4.1	76.9	750	5.66	4.76	1.56	0	AICA	1	1	0	0	0
751	2	4	0		1	48	0	22.3	0	0	0	0	0	0	152	326	2	0	0	0	106	7.6	131.9	3.69	3.7	83.5	600	5.62	4.69	1.29	1	AICA	1	1	0	0	0
752	2	3	0		0	54	0	24.5	0	1	0	0	1	0	157	377	2	0	0	0	97	12.4	130.8	3.63	3.8	82.2	750	5.53	6	1.79	0	AICA	1	1	0	0	0
753	2	5	0		0	65	1	26.3	0	0	0	0	0	0	163	327	2	0	0	0	99	14.3	131.4	3.76	4.6	85.6	550	4.96	4.19	1.34	0	AICA	1	1	0	0	0
754	2	5	0		1	66	1	27.3	1	1	1	1	1	1	158	294	2	0	0	0	95	9	132.1	3.78	4.4	75.6	600	6.18	5.59	1.62	1	AICA	1	1	0	0	0
755	2	5	0		0	73	1	29.6	0	0	0	0	0	0	166	313	2	0	0	0	102	11	136.4	3.84	4.5	75.6	550	4.72	3.97	1.48	0	AICA	1	1	0	0	0
756	2	4	0		0	52	0	23.6	0	0	0	0	0	0	141	310	2	0	0	0	100	8.8	140.5	3.69	4.8	76.2	650	4.69	6.14	1.06	0	AICA	1	1	0	0	0
757	2	2	0		0	61	0	31.6	0	0	0	0	1	0	158	282	2	0	0	1	104	13.3	138.4	4.38	3.8	77.1	600	5.77	4.27	1.18	1	AICA	1	1	0	0	0
758	2	3	0		1	73	1	25.3	0	1	0	1	1	0	147	319	2	0	0	0	91	13.9	137.6	4.25	4.3	78.7	650	4.95	5.68	1.13	0	AICA	1	1	0	0	0
759	2	4	1	4	1	59	0	26.7	0	1	0	0	0	1	159	375	3	0	0	0	102	14.2	136.7	3.72	3.9	76.9	750	5.86	5.62	1.76	0	AICA	1	1	0	0	0
760	2	5	0		0	66	1	28.6	1	0	0	0	0	0	150	313	2	0	0	0	93	7.4	135	3.67	4.1	79.6	550	4.97	5.6	1.52	1	AICA	1	1	0	0	0
761	2	5	0		1	51	0	26.3	0	0	0	0	1	0	169	344	2	0	0	0	97	14.3	135	4.34	3.8	75.6	700	6.27	4.79	1.22	0	PICA	6	0	1	0	0
762	2	5	1	1	1	70	1	32.5	0	1	0	0	0	1	166	315	4	0	0	0	98	13.8	134.7	4.13	4.3	83.6	650	6.02	6.1	1.55	0	PICA	6	0	1	0	0
763	2	3	1	3	0	84	1	26.5	0	0	0	0	0	0	155	291	5	1	0	0	94	12.6	134.8	3.19	3.3	79.5	650	5.9	4.69	1.44	1	PICA	6	0	1	0	0
764	2	3	0		0	75	1	25.3	0	0	0	0	1	0	160	289	2	0	0	0	108	7.6	133.5	4.26	3.9	77.8	700	4.44	4.39	1.76	0	PICA	6	0	1	0	0
765	2	2	0		1	50	0	24.6	1	0	0	0	0	0	148	368	2	0	0	0	106	8.1	136.4	3.87	3.7	81.2	650	5.28	5.76	1.69	0	PICA	6	0	1	0	0
766	2	2	0		1	65	1	22.7	1	1	1	1	0	1	144	301	2	0	0	0	99	13.5	137.9	3.42	4.3	82.7	750	4.98	4.57	1.48	1	PICA	6	0	1	0	0
767	2	2	0		0	57	0	23.8	0	0	0	0	1	0	152	372	2	0	0	0	104	13.3	138.3	4.37	4.6	84.3	550	5.12	5.83	1.19	0	PICA	6	0	1	0	0
768	2	2	0		1	74	1	26.3	0	0	0	0	0	0	149	335	2	0	0	0	101	11.8	135	4.37	3.8	84.8	650	4.72	4.79	1.59	1	PICA	6	0	1	0	0
769	2	4	1	3	1	67	1	27.6	1	1	0	1	0	1	140	376	4	0	0	0	107	11.3	138.7	3.7	3.3	83.9	650	4.71	6.03	1.55	0	PICA	6	0	1	0	0
770	2	3	0		0	52	0	26.3	0	1	0	0	0	0	154	270	2	0	0	0	106	14.1	134.7	3.64	3.8	79.1	600	5.73	4.47	1.14	0	PICA	6	0	1	0	0
771	2	5	1	4	1	60	0	25.4	1	1	0	1	0	1	156	376	3	0	0	0	97	9.2	139.4	4.31	3.4	79.5	650	3.98	5.63	1.27	1	PICA	6	0	1	0	0
772	2	3	0		0	66	1	27.6	0	0	0	0	1	0	147	326	2	1	1	1	93	8.6	137	3.48	4	76.5	650	6.24	5.22	1.68	0	PICA	6	0	1	0	0
773	2	2	1	2	1	55	0	23.6	1	1	1	0	0	1	145	340	4	0	0	0	94	10	140.3	4.12	3.2	77.3	750	5.99	5.87	1.62	1	PICA	6	0	1	0	0
774	2	3	0		0	54	0	19.6	0	0	0	0	1	0	168	358	2	0	0	0	100	12.9	137.9	3.64	4.1	84.6	700	6.28	5.28	1.6	0	PICA	6	0	1	0	0
775	2	3	0		1	71	1	22.3	1	0	0	0	0	0	169	327	2	0	0	0	98	11.5	131.4	3.43	4.3	76.4	550	4.47	4.25	1.79	0	PICA	6	0	1	0	0
776	2	4	0		0	45	0	21.8	0	0	0	0	1	0	162	377	2	0	0	0	98	14.4	131.3	3.27	3.5	83.7	750	3.98	4.51	1.1	1	PICA	6	0	1	0	0
777	2	3	0		0	55	0	20.3	0	0	0	0	0	0	146	375	2	0	0	0	101	14.2	140.9	4.33	3.9	82.2	700	5.35	3.97	1.69	0	PICA	6	0	1	0	0
778	2	4	0		0	73	1	24.5	1	0	0	0	1	0	170	342	2	0	0	0	107	7.4	139.1	4.43	4.4	85.6	600	5.33	5	1.39	1	PICA	6	0	1	0	0
779	2	4	0		1	75	1	24.9	1	1	0	1	0	1	168	290	2	0	0	0	91	10.4	138.9	3.62	4.4	75.6	650	4.64	5.76	1.76	0	PICA	6	0	1	0	0
780	2	5	0		0	52	0	22.3	0	0	0	0	0	0	141	373	2	0	0	0	107	11.8	137	3.63	3.6	75.1	700	4.12	4.77	1.57	0	PICA	6	0	1	0	0
781	2	3	1	2	0	67	1	24.5	0	0	0	0	0	0	143	315	4	0	0	0	100	11.4	138.9	3.64	4.3	82.7	550	5.42	5.29	1.33	0	PICA	6	0	1	0	0
782	2	5	0		1	60	0	26.3	0	0	0	0	0	0	164	349	2	0	0	0	93	8.7	137.3	3.41	3.7	79.9	700	4.31	4.2	1.79	1	PICA	6	0	1	0	0
783	2	4	0		0	54	0	27.3	0	0	0	0	0	0	153	372	2	0	0	0	95	12.7	135.2	3.78	4.8	79.3	650	4.79	4.99	1.03	0	PICA	6	0	1	0	0
784	2	5	1	2	0	84	1	29.6	0	0	0	0	1	1	151	316	5	1	1	1	103	13.5	141.3	3.48	4	77.6	650	3.98	5.32	1.47	0	PICA	6	0	1	0	0
785	2	5	0		0	49	0	23.6	0	0	0	0	0	0	149	279	2	0	0	0	102	13.3	137.7	3.76	3.5	78.5	700	5.55	5.13	1.63	0	PICA	6	0	1	0	0
786	2	4	0		1	73	1	31.6	0	0	1	1	1	0	189	327	2	0	0	0	94	11.8	136.8	3.28	3.9	76.9	650	5.28	4.87	1.22	1	PICA	6	0	1	0	0
787	2	4	1	4	0	57	0	25.3	0	0	0	0	0	1	188	311	3	0	0	0	94	11.4	134.9	3.37	4.2	79.7	750	6.11	4.82	1.47	0	PICA	6	0	1	0	0
788	2	3	1	3	0	78	1	26.7	0	0	0	0	0	1	206	354	4	0	1	1	108	8.7	136.2	4.13	3.3	75.4	550	4.18	5.25	1.28	0	PICA	6	0	1	0	0
789	2	2	1	1	1	76	1	28.6	1	0	0	0	1	1	153	322	4	0	0	0	96	9	138.9	3.76	3.5	83.7	650	6.22	4.54	1.25	0	PICA	6	0	1	0	0
790	2	3	0		1	66	1	26.3	0	1	0	1	0	1	143	284	2	0	0	0	101	14.4	138.1	3.42	3.8	79.7	650	4.7	4.74	1.51	1	PICA	6	0	1	0	0
791	2	4	0		0	60	0	32.5	0	0	0	0	0	0	152	348	4	0	0	0	92	14.2	136.1	4.23	3.9	77.3	600	5.52	3.98	1.77	0	PICA	6	0	1	0	0
792	2	5	0		0	55	0	26.5	0	0	0	0	0	0	161	297	3	0	0	0	107	7.4	139	3.67	3.8	81.3	650	6.32	5.26	1.47	0	PICA	6	0	1	0	0
793	2	3	0		1	57	0	25.3	1	1	0	0	1	0	146	375	3	0	0	0	99	10.4	139.1	3.21	4	82.5	650	4.59	6.28	1.76	1	PICA	6	0	1	0	0
794	2	3	1	2	0	66	1	24.6	0	0	0	0	0	0	165	304	4	0	1	1	104	11.8	140.3	3.69	3.5	83.7	750	6	6.17	1.77	0	PICA	6	0	1	0	0
795	2	4	0		0	67	1	22.7	0	0	0	0	0	0	154	340	4	1	0	0	108	11.4	132	3.63	4.1	84.8	700	4.76	5.18	1.29	0	PICA	6	0	1	0	0
796	2	4	1	4	1	72	1	23.8	0	1	0	0	0	1	149	283	4	0	0	0	102	8.7	134	3.76	3.7	83.7	550	4.39	5	1.2	0	PICA	6	0	1	0	0
797	2	3	0		0	68	1	26.3	0	0	0	0	0	0	152	313	4	0	0	0	106	12.7	135.2	3.78	3.9	79.1	750	5	4.76	1.19	1	PICA	6	0	1	0	0
798	2	3	0		0	67	1	27.6	1	1	0	0	1	0	158	327	4	0	0	0	94	13.7	132.9	3.54	3.5	79.9	700	4.49	5.32	1.32	0	PICA	6	0	1	0	0
799	2	4	0		0	62	0	26.3	0	0	0	0	0	0	167	376	4	0	0	0	99	9	134	3.75	4.6	76.7	600	5.25	4.84	1.13	0	PICA	6	0	1	0	0
800	2	5	0		0	54	0	25.4	0	0	0	0	0	0	162	267	3	0	0	0	97	7.2	136.2	4.17	3.6	75.3	650	3.97	4.65	1.57	0	PICA	6	0	1	0	0
801	2	5	0		1	56	0	27.6	1	1	0	1	0	0	158	357	3	0	0	0	102	11.4	135.2	4.11	4.4	84.9	700	6.14	6	1.22	1	PICA	6	0	1	0	0
802	2	2	1	2	0	69	1	23.6	0	0	0	0	0	0	147	283	3	0	0	0	107	9.1	143.3	3.85	3.3	76.4	500	4.29	4.76	1.25	0	PICA	6	0	1	0	0
803	2	5	0		1	65	1	19.6	0	1	0	0	1	1	157	327	4	0	0	0	99	12	136.8	3.51	4.3	82.7	700	5.58	4.85	1.54	0	PICA	6	0	1	0	0
804	2	4	0		0	48	0	22.3	0	0	0	0	0	0	168	355	3	0	0	0	94	14.1	135.6	4.38	4.5	80.6	650	5.46	5.72	1.74	1	PICA	6	0	1	0	0
805	2	2	0		0	71	1	21.8	0	0	0	0	0	0	151	276	5	1	0	0	97	10.4	138.8	4.43	3.5	84.5	600	5.36	4.91	1.18	0	PICA	6	0	1	0	0
806	2	4	0		0	74	1	20.3	0	0	0	1	0	0	165	377	5	1	0	0	103	11.8	139	3.75	3.8	80	750	4.97	5.25	1.26	0	PICA	6	0	1	0	0
807	2	2	0		0	48	0	24.5	0	0	0	0	0	0	166	292	3	0	0	0	93	13.6	137.7	3.59	4.8	76.4	600	6.1	5.45	1.28	0	PICA	6	0	1	0	0
808	2	4	0		1	61	0	24.9	1	1	1	0	1	0	150	331	3	0	0	0	91	12	132	4.21	3.8	76.9	750	4.37	6.07	1.17	1	PICA	6	0	1	0	0
809	2	3	0		0	60	0	22.3	0	0	0	0	0	0	204	327	3	0	0	0	102	11.4	132.1	3.61	3.9	78.4	550	4.31	4.92	1.18	0	PICA	6	0	1	0	0
810	2	3	1	3	0	49	0	18.9	0	0	0	0	0	1	198	319	3	0	1	1	101	8.2	137.4	4.32	4.1	75.8	600	5.87	5.92	1.42	0	PICA	6	0	1	0	0
811	2	3	0		1	65	1	26.5	1	0	0	0	0	0	159	345	4	0	0	0	101	9.5	132	3.46	4.3	83.6	550	4.67	5.64	1.76	1	PICA	6	0	1	0	0
812	2	5	0		0	76	1	23.4	0	0	0	0	0	0	162	330	4	0	0	0	92	10.2	131	3.3	4.1	79.6	650	5.38	5.53	1.32	0	PICA	6	0	1	0	0
813	2	5	0		0	72	1	22.7	0	1	0	0	0	0	152	299	4	0	0	0	94	13	136.3	3.22	3.8	77.8	600	4.67	4.96	1.14	0	PICA	6	0	1	0	0
814	2	2	0		1	57	0	27.3	0	0	0	0	0	0	163	328	3	0	0	0	108	9.9	134.2	4.25	3.7	81.2	650	6.04	6.14	1.65	1	PICA	6	0	1	0	0
815	2	3	0		0	50	0	19.9	0	0	0	0	1	0	145	283	2	0	0	0	107	7.2	140.6	4.23	4.1	82.6	750	5.22	4.72	1.32	1	PICA	6	0	1	0	0
816	2	4	1	1	0	73	1	25.4	0	0	0	0	0	1	170	343	4	0	1	1	102	11.4	136.9	3.62	3.6	84.3	550	4.13	4.66	1.76	0	PICA	6	0	1	0	0
817	2	5	0		1	62	0	23.6	0	1	0	0	0	0	161	277	4	0	0	0	99	9.1	140.8	3.71	3.8	84.8	700	4.79	4.18	1.25	0	PICA	6	0	1	0	0
818	2	4	0		0	57	0	26.6	0	0	0	0	0	0	160	337	3	0	0	0	92	12.9	136	3.48	4.6	76.5	650	3.98	6.22	1.72	0	PICA	6	0	1	0	0
819	2	4	0		1	54	0	18.9	0	1	0	0	1	0	153	343	3	0	0	0	106	11.5	134.1	3.49	4.1	79.1	650	5.62	4.7	1.21	0	PICA	6	0	1	0	0
820	2	4	1	3	0	82	1	26.5	0	0	0	0	1	0	155	280	5	1	1	1	108	14.4	136.7	3.61	3.4	79.8	700	5.48	5.52	1.25	1	PICA	6	0	1	0	0
821	2	4	1	1	0	69	1	23.4	0	0	0	0	0	1	149	321	4	0	1	1	94	14.2	140.2	3.77	3.6	76.7	650	6.06	6.32	1.45	0	PICA	6	0	1	0	0
822	2	4	0		0	56	0	22.7	0	0	0	0	0	0	159	317	3	0	0	0	96	7.4	134.6	3.73	3.9	77.3	750	5.18	4.59	1.07	1	PICA	6	0	1	0	0
823	2	2	0		1	63	0	27.3	0	0	0	0	0	0	154	354	3	0	0	0	103	10.4	131.1	3.67	4.3	84.6	550	6.13	6	1.22	0	PICA	6	0	1	0	0
824	2	5	0		0	71	1	19.9	0	0	0	0	1	0	142	335	4	0	0	0	95	14.1	132	3.65	4.4	76.9	650	4.76	4.76	1.12	0	PICA	6	0	1	0	0
825	2	3	0		0	60	0	25.4	0	0	0	0	0	0	144	271	4	0	0	0	100	10.4	130.8	4.21	3.6	83.9	650	5.52	4.39	1.64	1	PICA	6	0	1	0	0
826	2	3	0		0	52	0	23.6	0	0	0	0	0	0	166	357	3	0	0	0	92	11.8	134.4	4.22	4.2	82.6	600	6.22	5	1.53	0	PICA	6	0	1	0	0
827	2	3	0		1	63	0	26.6	0	0	0	0	0	0	154	283	3	0	0	0	93	11.4	136.4	3.87	3.7	85.4	650	4.95	4.49	1.26	0	PICA	6	0	1	0	0
828	2	2	1	2	0	73	1	18.9	0	0	0	0	1	0	142	270	4	0	1	1	101	13.2	138	3.77	4.1	75.3	650	5	5.25	1.14	1	PICA	6	0	1	0	0
829	2	5	0		1	54	0	26.5	0	0	0	0	0	0	156	342	3	0	0	0	108	12.5	136.1	4.1	3.8	75.5	750	4.76	3.97	1.72	0	PICA	6	0	1	0	0
830	2	4	0		0	55	0	23.4	0	0	0	0	0	0	145	313	3	0	0	0	103	14.1	137.9	4.42	3.5	76.9	700	4.69	6.14	1.66	0	PICA	6	0	1	0	0
831	2	4	0		0	61	0	22.7	0	1	0	1	0	1	151	307	4	1	0	0	95	11.5	138.5	3.7	4.5	78.5	550	6	6.07	1.18	0	PICA	6	0	1	0	0
832	2	4	0		0	54	0	27.3	0	0	0	0	0	0	156	301	3	0	0	0	99	8.8	131.1	3.57	3.9	77.3	750	4.19	4.92	1.22	0	PICA	6	0	1	0	0
833	2	4	0		0	79	1	19.9	0	0	0	0	1	0	160	364	5	1	0	0	101	10.7	132	4.34	3.6	75.7	700	5.59	5.92	1.7	1	PICA	6	0	1	0	0
834	2	3	0		1	48	0	25.4	1	0	1	0	0	0	170	283	3	0	0	0	96	9.8	132.3	3.27	3.8	79.2	600	3.97	5.64	1.52	0	PICA	6	0	1	0	0
835	2	4	0		0	53	0	23.6	0	0	0	0	0	0	187	354	3	0	0	0	108	14.2	132.5	4.12	4.7	83.3	650	6.14	5.53	1.32	0	PICA	6	0	1	0	0
836	2	3	0		0	67	1	26.6	0	0	0	0	1	0	158	356	4	0	0	0	91	7.7	133.9	3.69	3.7	84.4	700	4.27	4.96	1.59	0	PICA	6	0	1	0	0
837	2	4	0		0	64	0	18.9	0	0	0	0	0	0	144	369	3	0	0	0	91	12.9	136.2	3.35	3.5	81.9	550	5.68	6.14	1.23	0	PICA	6	0	1	0	0
838	2	2	1	2	0	79	1	26.5	0	0	0	0	1	0	168	320	4	0	1	1	96	11.7	140.9	3.81	3.8	82.7	700	5.62	4.72	1.76	1	PICA	6	0	1	0	0
839	2	5	0		0	61	0	23.4	0	0	0	0	0	0	161	339	4	0	0	0	103	9.2	139.8	4.23	3.6	79.4	650	5.6	4.66	1.39	0	PICA	6	0	1	0	0
840	2	5	0		1	64	0	22.7	1	0	0	0	0	0	142	298	4	0	0	0	98	8.5	139.4	4.26	4	84.6	650	4.79	5.77	1.2	0	PICA	6	0	1	0	0
841	2	3	0		0	68	1	27.3	0	0	0	0	1	0	150	331	4	0	0	0	103	10.3	138.3	3.52	3.8	83.7	700	6.1	4.58	1.49	0	PICA	6	0	1	0	0
842	2	4	0		0	57	0	19.9	0	0	0	0	0	0	168	354	3	0	0	0	104	7.6	136.6	3.76	4.2	79.3	650	4.69	5.86	1.25	1	PICA	6	0	1	0	0
843	2	4	0		0	67	1	25.4	0	0	0	0	0	0	159	275	3	0	0	0	91	13.97	140.7	3.74	3.5	78.2	750	4.39	7.69	1.37	0	PICA	6	0	1	0	0
844	2	4	0		0	81	1	23.6	0	0	0	0	0	0	149	320	5	1	0	1	98	7.93	132.6	3.43	4.1	79.2	550	5.76	8.39	1.14	0	PICA	6	0	1	0	0
845	2	4	0		1	34	0	26.6	1	0	0	0	0	0	120	292	1	0	0	0	110	8.98	139.8	3.58	4.7	83.2	650	4.57	5.2	1.07	1	PICA	6	0	1	0	0
846	2	5	0		0	75	1	22.7	0	0	1	0	0	0	118	280	3	0	0	0	108	12.89	134.6	3.46	4.1	84.5	650	5.83	7.79	1.32	0	PICA	6	0	1	0	0
847	2	5	0		0	49	0	27.3	0	0	0	0	0	0	155	315	3	0	0	0	91	11.36	136.2	3.79	3.9	76.6	600	4.79	6.23	1.42	0	VA	12	0	0	1	0
848	2	5	1	2	0	49	0	19.9	0	0	0	0	0	0	130	299	2	0	1	1	97	13.37	135.1	3.23	3.4	76.3	650	6.03	4.78	1.64	0	VA	12	0	0	1	0
849	2	4	0		1	65	1	25.4	1	0	0	0	0	1	136	321	4	0	0	0	97	8.01	135.7	3.34	4.3	75.5	650	4.47	6.12	1.53	0	VA	12	0	0	1	0
850	2	5	0		0	50	0	23.6	0	0	0	0	0	0	118	311	3	0	0	0	99	13.1	137.8	4.14	4.5	76.3	750	5.63	6.56	1.36	1	VA	12	0	0	1	0
851	2	5	0		0	67	1	26.6	0	0	0	0	1	0	138	326	5	0	0	0	93	7.53	136.7	3.75	4.8	83.6	700	5.22	5.31	1.14	0	VA	12	0	0	1	0
852	2	4	0		0	54	0	19.9	0	0	0	0	0	0	163	270	3	0	0	0	99	7.2	140	3.48	3.7	79.8	550	5.87	3.03	1.72	0	VA	12	0	0	1	0
853	2	3	0		1	61	0	25.4	1	1	0	1	1	1	161	325	3	0	0	0	108	7.7	132.6	4.33	3.9	79.2	750	5.28	3.73	1.66	1	VA	12	0	0	1	0
854	2	3	1	4	0	56	0	23.6	0	0	0	0	0	0	148	280	2	0	0	0	107	12.4	134.6	3.66	4.4	77.1	700	4.25	5.98	1.77	0	VA	12	0	0	1	0
855	2	4	0		0	49	0	26.6	1	0	0	0	0	0	140	328	3	0	0	0	94	14.3	132.2	3.58	3.8	78.3	600	4.51	3.66	1.58	0	VA	12	0	0	1	0
856	2	4	0		0	70	1	18.9	0	0	0	0	0	0	155	377	4	0	0	0	98	9	131.3	3.66	3.9	76.9	650	3.97	3.45	1.46	1	VA	12	0	0	1	0
857	2	3	0		0	76	1	26.5	0	0	0	0	1	0	147	314	4	0	0	0	105	11	131	3.62	4.8	79.4	700	5	6.67	1.69	0	VA	12	0	0	1	0
858	2	3	0		0	64	0	23.4	0	0	0	0	0	0	143	354	3	0	1	0	101	8.8	133.5	3.76	4.3	75.6	700	5.76	3.86	1.39	1	VA	12	0	0	1	0
859	2	5	0		1	74	1	22.7	0	1	0	1	0	0	152	340	4	1	0	0	97	14.4	135	3.58	3.5	83.6	650	4.77	4.56	1.2	0	VA	12	0	0	1	0
860	2	4	1	3	0	63	0	27.3	0	0	0	0	0	0	167	283	3	0	0	0	97	14.2	139.8	3.52	3.8	79.7	600	5.29	7.86	1.79	0	VA	12	0	0	1	0
861	2	4	0		0	81	1	19.9	0	0	0	0	0	0	163	271	5	1	0	1	92	7.4	135.8	3.71	3.5	77.8	750	4.2	4.98	1.23	1	VA	12	0	0	1	0
862	2	4	0		1	49	0	25.4	1	1	0	0	1	0	166	316	3	0	0	0	105	10.4	139.2	4.41	4.1	81.2	600	4.99	5.23	1.78	0	VA	12	0	0	1	0
863	2	3	0		0	75	1	23.6	0	0	1	0	0	0	157	343	4	1	0	0	108	11.8	135.8	4.32	3.9	82.5	750	5.32	5.8	1.12	0	VA	12	0	0	1	0
864	2	3	0		0	61	0	26.6	0	1	0	0	0	0	155	346	4	1	0	0	93	11.4	135.2	3.67	3.8	84.3	550	5.13	6.76	1.56	0	VA	12	0	0	1	0
865	2	5	0		0	67	1	22.7	0	0	0	0	0	0	141	270	4	1	0	0	107	12.9	135.3	3.77	4.6	84.8	600	4.87	6.66	1.31	0	VA	12	0	0	1	0
866	2	2	0		1	50	0	27.3	1	1	0	0	1	0	154	338	3	0	0	0	102	8.9	134	4.23	4.1	83.5	550	4.82	7.23	1.03	1	VA	12	0	0	1	0
867	2	3	1	4	0	81	1	19.9	0	0	0	1	0	0	153	278	5	0	0	1	93	8.7	134.7	3.82	3.5	79.1	650	5.25	7.34	1.73	0	VA	12	0	0	1	0
868	2	5	0		0	63	0	19.9	0	0	0	0	0	0	144	306	4	0	0	0	108	7.4	131.7	3.87	3.8	79.5	600	4.54	8.39	1.38	1	VA	12	0	0	1	0
869	2	2	0		0	55	0	25.4	0	0	0	0	0	0	167	314	3	0	0	0	96	8.5	133.6	4.03	3.9	76.3	650	4.74	8.23	1.66	0	VA	12	0	0	1	0
870	2	5	0		1	64	0	23.6	1	1	0	0	0	1	157	285	3	0	0	0	105	9.9	136.4	3.2	4.5	77.3	750	3.98	8.09	1.45	0	VA	12	0	0	1	0
871	2	2	0		0	65	1	26.6	0	0	0	0	1	0	161	322	4	0	0	0	99	11.7	137.8	4.21	3.5	84.6	550	5.26	7.04	1.67	1	VA	12	0	0	1	0
872	2	2	1	4	0	73	1	18.9	0	0	0	0	0	0	158	372	4	1	0	0	103	11.9	138.6	3.42	3.5	76.9	700	6.28	7.39	1.76	0	VA	12	0	0	1	0
873	2	4	0		1	58	0	26.5	0	0	0	0	0	0	142	288	4	0	0	0	100	10.4	138.9	3.21	4.6	83.7	650	6.17	6.55	1.56	0	VA	12	0	0	1	0
874	2	4	0		0	46	0	23.4	0	0	0	0	0	0	163	285	1	1	0	0	97	11.8	139.1	3.22	3.5	82.1	650	5.18	6	1.56	0	VA	12	0	0	1	0
875	2	5	0		0	53	0	22.7	0	0	0	0	0	0	149	380	2	0	0	0	98	11.4	137.6	4.13	3.7	85.4	700	5	8.33	1.48	1	VA	12	0	0	1	0
876	2	3	1	1	1	61	0	27.3	0	1	0	0	1	1	163	309	3	0	0	1	108	8.7	134.5	4.33	3.8	75.6	650	4.76	7.77	1.23	0	VA	12	0	0	1	0
877	2	4	0		0	60	0	19.9	0	0	0	0	0	0	160	375	3	0	0	0	93	7.2	131.5	3.27	3.6	75.2	750	5.32	6.14	1.8	1	VA	12	0	0	1	0
878	2	4	0		0	76	1	25.4	0	0	0	0	0	0	155	304	3	0	0	0	95	14.4	135.4	3.7	3.9	82.6	550	4.84	6.5	1.76	0	VA	12	0	0	1	0
879	2	2	0		0	56	0	23.6	0	0	0	0	0	0	148	367	3	0	1	0	99	13.7	133	3.54	4.1	79.9	650	4.65	6.23	1.66	0	VA	12	0	0	1	0
880	2	4	0		0	61	0	26.6	0	0	0	0	0	0	152	276	3	0	0	0	100	9	134	3.41	3.9	79.4	650	6	7.45	1.23	1	VA	12	0	0	1	0
881	2	5	0		1	71	1	22.7	0	0	1	0	0	0	146	298	4	0	0	0	101	7.2	136.3	3.61	3.7	77.1	600	4.76	7.04	1.34	0	VA	12	0	0	1	0
882	2	5	1	3	0	51	0	27.3	0	0	0	0	0	0	154	354	3	0	0	1	110	11.4	138.7	3.48	3.5	78.5	650	4.85	8.23	1.39	0	VA	12	0	0	1	0
883	2	3	0		0	66	1	19.9	0	0	0	0	0	0	161	311	3	0	0	0	99	12.6	140.8	3.74	3.8	76	650	5.72	8.03	1.23	1	VA	12	0	0	1	0
884	2	3	0		0	64	0	19.9	0	1	0	0	0	0	180	313	4	1	0	0	99	7.6	132.8	3.25	4.1	79.7	750	4.91	6.89	1.09	0	VA	12	0	0	1	0
885	2	4	0		0	67	1	25.4	0	0	0	0	0	0	169	290	4	1	0	0	104	8.1	141.8	3.32	3.9	75.8	700	5.25	6.26	1.04	0	VA	12	0	0	1	0
886	2	5	0		0	57	0	23.6	0	0	0	0	0	0	167	279	4	1	0	0	106	13.5	135.6	4.12	4.6	83.6	550	5.45	5.62	1.09	1	VA	12	0	0	1	0
887	2	4	1	2	1	63	0	26.6	1	1	0	1	1	1	157	320	4	1	0	0	109	13.3	138.7	3.73	4.5	79.7	750	6.07	8.17	1.59	0	VA	12	0	0	1	0
888	2	4	0		0	71	1	18.9	0	0	0	0	0	0	144	356	4	0	0	0	94	11.36	133.2	3.79	3.6	77.7	700	4.92	8.09	1.37	0	VA	12	0	0	1	0
889	2	3	0		0	54	0	26.5	0	0	0	0	0	0	143	337	3	0	0	0	97	13.37	135.7	4.19	4.4	81.3	600	5.92	7.99	1.44	0	VA	12	0	0	1	0
890	2	2	0		0	76	1	23.4	0	0	1	0	0	0	168	339	3	0	0	0	91	8.01	136.8	3.66	3.7	82.3	650	5.64	7.62	1.69	1	VA	12	0	0	1	0
891	2	3	1	2	1	57	0	22.7	1	0	1	0	0	0	145	276	4	1	0	0	103	12.9	133.6	3.62	4.2	84.7	700	5.53	6.81	1.5	0	AICA-VA	2	0	0	0	1
892	2	3	0		0	77	1	27.3	0	0	0	1	0	0	155	335	4	0	0	0	105	11.7	131.9	3.71	4.2	84.7	550	4.96	5.73	1.78	0	AICA-VA	2	0	0	0	1
893	2	3	0		0	69	1	19.9	0	0	0	0	0	0	170	318	4	0	0	0	91	9.2	131.3	3.63	3.5	83.5	700	6.14	5.63	1.73	1	AICA-VA	2	0	0	0	1
894	2	4	0		0	61	0	25.4	1	0	1	0	1	0	199	378	4	0	0	0	103	8.5	131.4	3.69	3.9	79.1	650	4.72	4.98	1.52	0	AICA-VA	2	0	0	0	1
895	2	5	0		0	61	0	23.6	0	1	0	0	0	1	146	304	4	0	0	0	96	10.3	131.7	3.78	4.6	79.1	650	4.66	4.33	1.45	1	AICA-VA	2	0	0	0	1
896	2	3	1	3	0	46	0	26.6	0	0	0	0	1	0	203	319	3	0	0	0	94	14.1	138.3	3.84	3.5	76.7	700	5.77	4.51	1.54	0	AICA-VA	2	0	0	0	1
897	2	4	0		1	57	0	22.7	0	1	0	0	0	1	161	340	3	0	0	1	102	12.7	139.5	3.69	4.1	77.5	650	4.58	4.31	1.24	0	AICA-VA	2	0	0	0	1
898	2	4	0		0	70	1	27.3	0	0	0	0	0	0	170	346	5	1	0	0	103	9.5	139.4	4.36	4.1	84.7	750	5.86	5.39	1.32	0	AICA-VA	2	0	0	0	1

## Sheet: GPN=14
number_id	pcnd	observed_time	delirium	duration_delirium	gender	age	age＞65	bmi	smoking	alcoholuse	Cardiac_disease	hypertension	diabetes_mellitus	cerebrovascular_disease	operation_time	blood_loss	icu_stay_day	temperature≥38	sleep_disturbance	Mt_Fuji_sign	hgb	wbc	na	k	bun	crea	preoperative_dose_of_cbz	duration_of_cbz_years	cbz_serumlevel_before	cbz_serumlevel_after	cbz_therapy	offendingvessels	offendingvesselsg	PICA	AICA	VA	PICA-VA
899	3	2	0		0	77	1	19.9	0	0	0	1	1	0	168	282	4	1	0	0	98	9	138.6	4.42	4.4	76.4	550	4.91	6.28	1.66	1	PICA-VA	7	0	0	0	1
900	3	2	1	2	1	72	1	25.6	1	1	1	1	0	1	187	318	5	1	1	1	100	10.64	147.2	3.24	4.2	76.3	800	5.8	6.28	1.49	1	PICA	6	1	0	0	0
901	3	4	0		1	54	0	28.3	0	1	0	1	1	0	140	369	2	0	1	0	88	11.28	137.9	3.71	3.4	21.1	600	6.2	5.58	1.2	1	AICA	1	0	1	0	0
902	3	2	0		0	42	0	24.6	0	0	0	0	0	0	137	302	3	0	0	0	105	11.44	139.1	4.53	4.1	46.3	550	2.3	5.4	1.19	1	PICA	6	1	0	0	0
903	3	5	0		1	36	0	22.1	1	1	0	0	0	0	145	287	1	0	0	0	101	8.27	147.6	3.86	2.8	18.9	400	1.6	4.99	1.3	1	PICA	6	1	0	0	0
904	3	5	0		0	54	0	23.8	0	0	1	1	1	1	152	280	3	0	0	0	97	6.87	142.6	3.99	3.7	27.8	550	6.7	5.19	1.37	1	PICA	6	1	0	0	0
905	3	4	0		0	70	1	26.1	0	0	0	0	0	0	148	312	4	0	0	0	97	7.8	140.6	3.99	3.7	77.8	550	6.27	5.19	1.37	1	PICA	6	1	0	0	0
906	3	3	0		1	46	0	27.2	0	0	0	0	0	0	163	332	3	0	0	0	100	11.5	140.9	3.61	4.3	81.2	650	4.2	6.69	1.28	0	PICA	6	1	0	0	0
907	3	3	0		1	51	0	19.9	1	1	1	0	0	0	154	354	3	0	0	0	95	12.9	139.3	3.72	4.2	82.5	550	3.98	4.39	1.58	0	PICA	6	1	0	0	0
908	3	4	0		0	57	0	18.4	0	0	0	0	1	0	139	310	5	0	0	0	97	8.9	138.1	3.73	3.5	84.3	700	5.32	5.72	1.4	1	PICA	6	1	0	0	0
909	3	4	0		1	62	0	23.1	0	0	0	0	0	0	140	299	5	0	0	0	107	8.7	135.7	3.64	3.8	84.8	700	5.23	7.39	1.69	0	AICA	1	0	1	0	0
910	3	4	0		0	47	0	23.9	0	0	0	1	0	1	135	301	5	0	0	0	99	8.95	142	4.29	5	45.8	500	3.8	5.13	1.89	1	AICA	1	0	1	0	0
911	3	4	0		1	59	0	26.7	0	0	0	1	0	1	138	319	1	0	0	0	104	5.92	135.7	3.61	2.3	33.6	700	6.6	6.39	1.18	1	VA	12	0	0	1	0
912	3	2	0		0	68	1	24	0	0	0	0	0	0	142	333	4	0	0	0	96	11.12	132.7	3.32	6.7	99.7	800	8.9	7.14	1.25	1	PICA	6	1	0	0	0
